# Supplementary material for: Whole-genome sequencing reveals genomic diversity and selection signatures in Xia’nan cattle
Source: BMC Genomics. 2024 Jun 5;25:559. doi: 10.1186/s12864-024-10463-3 (PMC11151506; doi:10.1186/s12864-024-10463-3)
Supplement: Supplementary file 1 — Supplementary Material 1 [file 12864_2024_10463_MOESM1_ESM.xls]

## Sheet: Table S1
Table S1. A summary of sequencing data.
Sample_ID		Breed	Accession_number	Total reads	Mapped reads	Mapping rate	Mean depth (X)	Sample origin place	sequencing platform
XN_1----13		Xianan cattle	SRR27372218	192354536	192037797	0.9984	10.2258	Biyang,Henan,China	T7
XN_2-----14		Xianan cattle	SRR27372217	201890490	201575507	0.9984	10.695	Biyang,Henan,China	T7
XN_3--------15		Xianan cattle	SRR27372206	206778298	206113776	0.9968	10.9615	Biyang,Henan,China	T7
XN_4------16		Xianan cattle	SRR27372195	209167990	208873910	0.9986	11.1917	Biyang,Henan,China	T7
XN_5-----17		Xianan cattle	SRR27372194	213745102	213464781	0.9987	11.4362	Biyang,Henan,China	T7
XN_6----18		Xianan cattle	SRR27372193	235478121	235103494	0.9984	12.6144	Biyang,Henan,China	T7
XN_7----200512		Xianan cattle	SRR27372192	195297739	195022969	0.9986	10.3586	Biyang,Henan,China	T7
XN_8-----22		Xianan cattle	SRR27372191	239158536	238774136	0.9984	12.7318	Biyang,Henan,China	T7
XN_9----23		Xianan cattle	SRR27372190	234738549	234390297	0.9985	12.3905	Biyang,Henan,China	T7
XN_10---24		Xianan cattle	SRR27372189	255380454	255048529	0.9987	13.5299	Biyang,Henan,China	T7
XN_11---32		Xianan cattle	SRR27372216	206838218	206589000	0.9988	10.949	Biyang,Henan,China	T7
XN_12---34		Xianan cattle	SRR27372215	252681719	252290823	0.9985	13.4901	Biyang,Henan,China	T7
XN_13---39		Xianan cattle	SRR27372214	219939821	219557356	0.9983	11.7118	Biyang,Henan,China	T7
XN_14----41		Xianan cattle	SRR27372213	185243148	184958854	0.9985	9.7522	Biyang,Henan,China	T7
XN_15----42		Xianan cattle	SRR27372212	185507841	185261888	0.9987	9.8002	Biyang,Henan,China	T7
XN_16----43		Xianan cattle	SRR27372211	237122827	236785302	0.9986	12.5412	Biyang,Henan,China	T7
XN_17---44		Xianan cattle	SRR27372210	186632303	186424780	0.9989	9.9836	Biyang,Henan,China	T7
XN_18----45		Xianan cattle	SRR27372209	208930351	208674956	0.9988	11.1839	Biyang,Henan,China	T7
XN_19----46		Xianan cattle	SRR27372208	252481695	252148453	0.9987	13.3482	Biyang,Henan,China	T7
XN_20---48		Xianan cattle	SRR27372207	245780299	245367992	0.9983	13.0731	Biyang,Henan,China	T7
XN_21----49		Xianan cattle	SRR27372205	251057618	250722133	0.9987	13.2734	Biyang,Henan,China	T7
XN_22----51		Xianan cattle	SRR27372204	235067198	234664229	0.9983	12.5586	Biyang,Henan,China	T7
XN_23----52		Xianan cattle	SRR27372203	245692404	245266116	0.9983	13.1695	Biyang,Henan,China	T7
XN_24----53		Xianan cattle	SRR27372202	211299179	211015022	0.9987	11.3102	Biyang,Henan,China	T7
XN_25-----54		Xianan cattle	SRR27372201	231405537	230793555	0.9974	12.2622	Biyang,Henan,China	T7
XN_26----56		Xianan cattle	SRR27372200	187504809	187226560	0.9985	9.9804	Biyang,Henan,China	T7
XN_27----57		Xianan cattle	SRR27372199	202628146	202346454	0.9986	10.7252	Biyang,Henan,China	T7
XN_28----58		Xianan cattle	SRR27372198	194897882	194598359	0.9985	10.3249	Biyang,Henan,China	T7
XN_29---59		Xianan cattle	SRR27372197	262610741	262080328	0.998	13.9087	Biyang,Henan,China	T7
XN_30-----60		Xianan cattle	SRR27372196	187033078	186735998	0.9984	9.8789	Biyang,Henan,China	T7
				6574344629			11.6454

## Sheet: Table S2
Table S2. List of additional cattle samples for analysis of genetic background in Xia'nan cattle.
Sample ID	Accession number	Breed	Group	BioProject	Sample origin place	sequencing platform
SRR1346376	SRR1346376	Angus	European taurine	PRJNA176557	Aberdeenshire, Scotland, UK	Illumina HiSeq 2000
SRR1348573	SRR1348573	Angus	European taurine	PRJNA176557	Aberdeenshire, Scotland, UK	Illumina HiSeq 2000
SRR1355237	SRR1355237	Angus	European taurine	PRJNA176557	Aberdeenshire, Scotland, UK	Illumina HiSeq 2000
SRR1365129	SRR1365129	Angus	European taurine	PRJNA176557	Aberdeenshire, Scotland, UK	Illumina HiSeq 2000
SRR1365144	SRR1365144	Angus	European taurine	PRJNA176557	Aberdeenshire, Scotland, UK	Illumina HiSeq 2000
SRR1425124	SRR1425124	Angus	European taurine	PRJNA176557	Aberdeenshire, Scotland, UK	Illumina HiSeq 2000
SRR1525582	SRR1525582	Angus	European taurine	PRJNA176557	Aberdeenshire, Scotland, UK	Illumina HiSeq 2000
SRR1525583	SRR1525583	Angus	European taurine	PRJNA176557	Aberdeenshire, Scotland, UK	Illumina HiSeq 2000
SRR1525686	SRR1525686	Angus	European taurine	PRJNA176557	Aberdeenshire, Scotland, UK	Illumina HiSeq 2000
SRR1525687	SRR1525687	Angus	European taurine	PRJNA176557	Aberdeenshire, Scotland, UK	Illumina HiSeq 2000
SRR1525688	SRR1525688	Angus	European taurine	PRJNA176557	Aberdeenshire, Scotland, UK	Illumina HiSeq 2000
SRR1343160	SRR1343160	Hereford	European taurine	PRJNA176557	Hereford, UK	Illumina HiSeq 2000
SRR1346382	SRR1346382	Hereford	European taurine	PRJNA176557	Hereford, UK	Illumina HiSeq 2000
SRR1346383	SRR1346383	Hereford	European taurine	PRJNA176557	Hereford, UK	Illumina HiSeq 2000
SRR1346385	SRR1346385	Hereford	European taurine	PRJNA176557	Hereford, UK	Illumina HiSeq 2000
SRR1346387	SRR1346387	Hereford	European taurine	PRJNA176557	Hereford, UK	Illumina HiSeq 2000
SRR1365124	SRR1365124	Hereford	European taurine	PRJNA176557	Hereford, UK	Illumina HiSeq 2000
SRR1365126	SRR1365126	Hereford	European taurine	PRJNA176557	Hereford, UK	Illumina HiSeq 2000
SRR1365128	SRR1365128	Hereford	European taurine	PRJNA176557	Hereford, UK	Illumina HiSeq 2000
SRR1365131	SRR1365131	Hereford	European taurine	PRJNA176557	Hereford, UK	Illumina HiSeq 2000
SRR1365137	SRR1365137	Hereford	European taurine	PRJNA176557	Hereford, UK	Illumina HiSeq 2000
SRR1343172	SRR1343172	Red Angus	European taurine	PRJNA176557	Aberdeenshire, Scotland, UK	Illumina HiSeq 2000
SRR1355239	SRR1355239	Red Angus	European taurine	PRJNA176557	Aberdeenshire, Scotland, UK	Illumina HiSeq 2000
SRR1365103	SRR1365103	Red Angus	European taurine	PRJNA176557	Aberdeenshire, Scotland, UK	Illumina HiSeq 2000
SRR1365113	SRR1365113	Red Angus	European taurine	PRJNA176557	Aberdeenshire, Scotland, UK	Illumina HiSeq 2000
SRR1525580	SRR1525580	Red Angus	European taurine	PRJNA176557	Aberdeenshire, Scotland, UK	Illumina HiSeq 2000
SRR1525581	SRR1525581	Red Angus	European taurine	PRJNA176557	Aberdeenshire, Scotland, UK	Illumina HiSeq 2000
SRR1525600	SRR1525600	Red Angus	European taurine	PRJNA176557	Aberdeenshire, Scotland, UK	Illumina HiSeq 2000
SRR1525613	SRR1525613	Red Angus	European taurine	PRJNA176557	Aberdeenshire, Scotland, UK	Illumina HiSeq 2000
SRR1525614	SRR1525614	Red Angus	European taurine	PRJNA176557	Aberdeenshire, Scotland, UK	Illumina HiSeq 2000
SRR1343167	SRR1343167	Charolais	Eurasian taurine	PRJNA176557	Charolais, France	Illumina HiSeq 2000
SRR1343168	SRR1343168	Charolais	Eurasian taurine	PRJNA176557	Charolais, France	Illumina HiSeq 2000
SRR1343171	SRR1343171	Charolais	Eurasian taurine	PRJNA176557	Charolais, France	Illumina HiSeq 2000
SRR1343173	SRR1343173	Charolais	Eurasian taurine	PRJNA176557	Charolais, France	Illumina HiSeq 2000
SRR1348571	SRR1348571	Charolais	Eurasian taurine	PRJNA176557	Charolais, France	Illumina HiSeq 2000
SRR1348584	SRR1348584	Charolais	Eurasian taurine	PRJNA176557	Charolais, France	Illumina HiSeq 2000
SRR1355254	SRR1355254	Charolais	Eurasian taurine	PRJNA176557	Charolais, France	Illumina HiSeq 2000
SRR1355258	SRR1355258	Charolais	Eurasian taurine	PRJNA176557	Charolais, France	Illumina HiSeq 2000
SRR1365122	SRR1365122	Charolais	Eurasian taurine	PRJNA176557	Charolais, France	Illumina HiSeq 2000
SRR1365145	SRR1365145	Charolais	Eurasian taurine	PRJNA176557	Charolais, France	Illumina HiSeq 2000
SRR1343166	SRR1343166	Gelbvieh	Eurasian taurine	PRJNA176557	München, Bavaria, Germany	Illumina HiSeq 2000
SRR1355236	SRR1355236	Gelbvieh	Eurasian taurine	PRJNA176557	München, Bavaria, Germany	Illumina HiSeq 2000
SRR1365112	SRR1365112	Gelbvieh	Eurasian taurine	PRJNA176557	München, Bavaria, Germany	Illumina HiSeq 2000
SRR1346388	SRR1346388	Gelbvieh	Eurasian taurine	PRJNA176557	München, Bavaria, Germany	Illumina HiSeq 2000
SRR1348575	SRR1348575	Gelbvieh	Eurasian taurine	PRJNA176557	München, Bavaria, Germany	Illumina HiSeq 2000
SRR1425154	SRR1425154	Gelbvieh	Eurasian taurine	PRJNA176557	München, Bavaria, Germany	Illumina HiSeq 2000
SRR3497161	SRR3497161	Jersey	Eurasian taurine	PRJNA277147	Channel Island of Jersey, UK	Illumina HiSeq 2000
SRR3497162	SRR3497162	Jersey	Eurasian taurine	PRJNA277147	Channel Island of Jersey, UK	Illumina HiSeq 2000
SRR3497451	SRR3497451	Jersey	Eurasian taurine	PRJNA277147	Channel Island of Jersey, UK	Illumina HiSeq 2000
SRR3497462	SRR3497462	Jersey	Eurasian taurine	PRJNA277147	Channel Island of Jersey, UK	Illumina HiSeq 2000
SRR3497464	SRR3497464	Jersey	Eurasian taurine	PRJNA277147	Channel Island of Jersey, UK	Illumina HiSeq 2000
SRR3497465	SRR3497465	Jersey	Eurasian taurine	PRJNA277147	Channel Island of Jersey, UK	Illumina HiSeq 2000
SRR3497466	SRR3497466	Jersey	Eurasian taurine	PRJNA277147	Channel Island of Jersey, UK	Illumina HiSeq 2000
SRR3497467	SRR3497467	Jersey	Eurasian taurine	PRJNA277147	Channel Island of Jersey, UK	Illumina HiSeq 2000
SRR3497611	SRR3497611	Jersey	Eurasian taurine	PRJNA277147	Channel Island of Jersey, UK	Illumina HiSeq 2000
SRR3497613	SRR3497613	Jersey	Eurasian taurine	PRJNA277147	Channel Island of Jersey, UK	Illumina HiSeq 2000
SRR1525617	SRR1525617	Simmental	Eurasian taurine	PRJNA256210	Geneve, Switzerland	Illumina HiSeq 2000
SRR1525619	SRR1525619	Simmental	Eurasian taurine	PRJNA256210	Geneve, Switzerland	Illumina HiSeq 2000
SRR1525621	SRR1525621	Simmental	Eurasian taurine	PRJNA256210	Geneve, Switzerland	Illumina HiSeq 2000
SRR1525700	SRR1525700	Simmental	Eurasian taurine	PRJNA256210	Geneve, Switzerland	Illumina HiSeq 2000
SRR1525701	SRR1525701	Simmental	Eurasian taurine	PRJNA256210	Geneve, Switzerland	Illumina HiSeq 2000
SRR1525702	SRR1525702	Simmental	Eurasian taurine	PRJNA256210	Geneve, Switzerland	Illumina HiSeq 2000
SRR1525703	SRR1525703	Simmental	Eurasian taurine	PRJNA256210	Geneve, Switzerland	Illumina HiSeq 2000
SRR1525705	SRR1525705	Simmental	Eurasian taurine	PRJNA256210	Geneve, Switzerland	Illumina HiSeq 2000
SRR1525596	SRR1525596	Piedmontese	Eurasian taurine	PRJNA256210	Piedmontese, Italy	Illumina HiSeq 2000
SRR1525599	SRR1525599	Piedmontese	Eurasian taurine	PRJNA256210	Piedmontese, Italy	Illumina HiSeq 2000
SRR1525603	SRR1525603	Piedmontese	Eurasian taurine	PRJNA256210	Piedmontese, Italy	Illumina HiSeq 2000
SRR1525604	SRR1525604	Piedmontese	Eurasian taurine	PRJNA256210	Piedmontese, Italy	Illumina HiSeq 2000
SRR1525606	SRR1525606	Piedmontese	Eurasian taurine	PRJNA256210	Piedmontese, Italy	Illumina HiSeq 2000
SRR934415	SRR934415	Hanwoo	East Asian taurine	PRJNA210519	Chuncheon, Kangwon-do, Korea	Illumina HiSeq 2000
SRR934417	SRR934417	Hanwoo	East Asian taurine	PRJNA210519	Chuncheon, Kangwon-do, Korea	Illumina HiSeq 2000
SRR934418	SRR934418	Hanwoo	East Asian taurine	PRJNA210519	Chuncheon, Kangwon-do, Korea	Illumina HiSeq 2000
SRR934419	SRR934419	Hanwoo	East Asian taurine	PRJNA210519	Chuncheon, Kangwon-do, Korea	Illumina HiSeq 2000
SRR934432	SRR934432	Hanwoo	East Asian taurine	PRJNA210519	Chuncheon, Kangwon-do, Korea	Illumina HiSeq 2000
SRR934433	SRR934433	Hanwoo	East Asian taurine	PRJNA210519	Chuncheon, Kangwon-do, Korea	Illumina HiSeq 2000
SRR934435	SRR934435	Hanwoo	East Asian taurine	PRJNA210519	Chuncheon, Kangwon-do, Korea	Illumina HiSeq 2000
Xizang11	SRR6024571, SRR5507249	Tibetan	East Asian taurine	PRJNA379859	Changdu,Xizang, China	Illumina HiSeq 2000
Xizang17	SRR6024572,SRR5507248	Tibetan	East Asian taurine	PRJNA379859	Changdu,Xizang, China	Illumina HiSeq 2000
Xizang19	SRR5507247	Tibetan	East Asian taurine	PRJNA379859	Changdu,Xizang, China	Illumina HiSeq 2000
Xizang21	SRR5507246	Tibetan	East Asian taurine	PRJNA379859	Changdu,Xizang, China	Illumina HiSeq 2000
Xizang22	SRR5507245	Tibetan	East Asian taurine	PRJNA379859	Changdu,Xizang, China	Illumina HiSeq 2000
MG1	SRR5507267	Mongolia	East Asian taurine	PRJNA379859	Kuerl,Bayingolin,Xinjiang,China	Illumina HiSeq 2000
MG2	SRR5507266	Mongolia	East Asian taurine	PRJNA379859	Kuerl,Bayingolin,Xinjiang,China	Illumina HiSeq 2000
MG3	SRR5507265	Mongolia	East Asian taurine	PRJNA379859	Kuerl,Bayingolin,Xinjiang,China	Illumina HiSeq 2000
MG4	SRR5507264	Mongolia	East Asian taurine	PRJNA379859	Kuerl,Bayingolin,Xinjiang,China	Illumina HiSeq 2000
MG5	SRR5507263	Mongolia	East Asian taurine	PRJNA379859	Kuerl,Bayingolin,Xinjiang,China	Illumina HiSeq 2000
Sha3b	SRR6936540	Sahiwal	Indian indicine	PRJNA379859	Sahiwal, Punjab, Pakistan	Illumina HiSeq 2000
Thar1	SRR6936538	Tharparkar	Indian indicine	PRJNA379859	Tharparkar, Sindh, Pakistan	Illumina HiSeq 2000
Har03	SRR6936539	Hariana	Indian indicine	PRJNA379859	Gurgaon, Haryana, India	Illumina HiSeq 2000
SRR2016762	SRR2016762	Nelore	Indian indicine	PRJNA277147	Nelore, Andhra, India	Illumina HiSeq 2000
SRR2016752	SRR2016752	Gir	Indian indicine	PRJNA277147	Amblash, Gujarat, India	Illumina HiSeq 2000
SRR2016754	SRR2016754	Gir	Indian indicine	PRJNA277147	Amblash, Gujarat, India	Illumina HiSeq 2000
zebu_ypr115	SRR6423815,SRR6423816	Indian	Indian indicine	PRJNA422979	Indian	Illumina HiSeq 2000
WN4	SRR6024573,SRR5507199	Wannan	Chinese indicine	PRJNA379859	Jixi, Anhui, China	Illumina HiSeq 2000
WN8	SRR6024574,SRR5507198	Wannan	Chinese indicine	PRJNA379859	Jixi, Anhui, China	Illumina HiSeq 2000
WN9	SRR5507197	Wannan	Chinese indicine	PRJNA379859	Jixi, Anhui, China	Illumina HiSeq 2000
WN10	SRR5507196	Wannan	Chinese indicine	PRJNA379859	Jixi, Anhui, China	Illumina HiSeq 2000
WN11	SRR5507195	Wannan	Chinese indicine	PRJNA379859	Jixi, Anhui, China	Illumina HiSeq 2000
JXGF1	SRR5507286	Guangfeng	Chinese indicine	PRJNA379859	Guangfeng, Shangrao, Jiangxi, China	Illumina HiSeq 2000
JXGF2	SRR5507285	Guangfeng	Chinese indicine	PRJNA379859	Guangfeng, Shangrao, Jiangxi, China	Illumina HiSeq 2000
JXGF3	SRR5507284	Guangfeng	Chinese indicine	PRJNA379859	Guangfeng, Shangrao, Jiangxi, China	Illumina HiSeq 2000
JXGF4	SRR5507283	Guangfeng	Chinese indicine	PRJNA379859	Guangfeng, Shangrao, Jiangxi, China	Illumina HiSeq 2000
JXJA1	SRR5507282	Ji'an	Chinese indicine	PRJNA379859	Ji’an, Jiangxi, China	Illumina HiSeq 2000
JXJA2	SRR5507281	Ji'an	Chinese indicine	PRJNA379859	Ji’an, Jiangxi, China	Illumina HiSeq 2000
JXJA3	SRR5507280	Ji'an	Chinese indicine	PRJNA379859	Ji’an, Jiangxi, China	Illumina HiSeq 2000
JXJA4	SRR5507279	Ji'an	Chinese indicine	PRJNA379859	Ji’an, Jiangxi, China	Illumina HiSeq 2000
HN12	SRR5507190	Leiqiong	Chinese indicine	PRJNA379859	Leizhou, Guangdong,China	Illumina HiSeq 2000
HN5	SRR5507189	Leiqiong	Chinese indicine	PRJNA379859	Leizhou, Guangdong,China	Illumina HiSeq 2000
LZ15	SRR5507188	Leiqiong	Chinese indicine	PRJNA379859	Leizhou, Guangdong,China	Illumina HiSeq 2000
JXJJ1	SRR5507278	Jinjiang	Chinese indicine	PRJNA379859	Jinjiang,Jiangxi,China	Illumina HiSeq 2000
JXJJ2	SRR5507276	Jinjiang	Chinese indicine	PRJNA379859	Jinjiang,Jiangxi,China	Illumina HiSeq 2000
JXJJ3	SRR5507275	Jinjiang	Chinese indicine	PRJNA379859	Jinjiang,Jiangxi,China	Illumina HiSeq 2000
JXJJ4	SRR5507274	Jinjiang	Chinese indicine	PRJNA379859	Jinjiang,Jiangxi,China	Illumina HiSeq 2000
FDES190465055	SRR11875159	Jiaxian Red	Corssbreed	PRJNA634989	Jiaxian,Henan,China	Illumina HiSeq 2000
FDES190465056	SRR11875158	Jiaxian Red	Corssbreed	PRJNA634989	Jiaxian,Henan,China	Illumina HiSeq 2000
FDES190465057	SRR11875147	Jiaxian Red	Corssbreed	PRJNA634989	Jiaxian,Henan,China	Illumina HiSeq 2000
FDES190465058	SRR11875136	Jiaxian Red	Corssbreed	PRJNA634989	Jiaxian,Henan,China	Illumina HiSeq 2000
FDES190465059	SRR11875135	Jiaxian Red	Corssbreed	PRJNA634989	Jiaxian,Henan,China	Illumina HiSeq 2000
FDES190465060	SRR11875134	Jiaxian Red	Corssbreed	PRJNA634989	Jiaxian,Henan,China	Illumina HiSeq 2000
FDES190465061	SRR11875133	Jiaxian Red	Corssbreed	PRJNA634989	Jiaxian,Henan,China	Illumina HiSeq 2000
FDES190465062	SRR11875132	Jiaxian Red	Corssbreed	PRJNA634989	Jiaxian,Henan,China	Illumina HiSeq 2000
FDES190465063	SRR11875131	Jiaxian Red	Corssbreed	PRJNA634989	Jiaxian,Henan,China	Illumina HiSeq 2000
FDES190465064	SRR11875130	Jiaxian Red	Corssbreed	PRJNA634989	Jiaxian,Henan,China	Illumina HiSeq 2000
FDES190465065	SRR11875157	Jiaxian Red	Corssbreed	PRJNA634989	Jiaxian,Henan,China	Illumina HiSeq 2000
FDES190465066	SRR11875156	Jiaxian Red	Corssbreed	PRJNA634989	Jiaxian,Henan,China	Illumina HiSeq 2000
FDES190465067	SRR11875155	Jiaxian Red	Corssbreed	PRJNA634989	Jiaxian,Henan,China	Illumina HiSeq 2000
FDES190465068	SRR11875154	Jiaxian Red	Corssbreed	PRJNA634989	Jiaxian,Henan,China	Illumina HiSeq 2000
FDES190465069	SRR11875153	Jiaxian Red	Corssbreed	PRJNA634989	Jiaxian,Henan,China	Illumina HiSeq 2000
FDES190465070	SRR11875152	Jiaxian Red	Corssbreed	PRJNA634989	Jiaxian,Henan,China	Illumina HiSeq 2000
FDES190465071	SRR11875151	Jiaxian Red	Corssbreed	PRJNA634989	Jiaxian,Henan,China	Illumina HiSeq 2000
FDES190465072	SRR11875150	Jiaxian Red	Corssbreed	PRJNA634989	Jiaxian,Henan,China	Illumina HiSeq 2000
FDES190465073	SRR11875149	Jiaxian Red	Corssbreed	PRJNA634989	Jiaxian,Henan,China	Illumina HiSeq 2000
FDES190465074	SRR11875148	Jiaxian Red	Corssbreed	PRJNA634989	Jiaxian,Henan,China	Illumina HiSeq 2000
FDES190465075	SRR11875146	Jiaxian Red	Corssbreed	PRJNA634989	Jiaxian,Henan,China	Illumina HiSeq 2000
FDES190465076	SRR11875145	Jiaxian Red	Corssbreed	PRJNA634989	Jiaxian,Henan,China	Illumina HiSeq 2000
FDES190465077	SRR11875144	Jiaxian Red	Corssbreed	PRJNA634989	Jiaxian,Henan,China	Illumina HiSeq 2000
FDES190465078	SRR11875143	Jiaxian Red	Corssbreed	PRJNA634989	Jiaxian,Henan,China	Illumina HiSeq 2000
FDES190465079	SRR11875142	Jiaxian Red	Corssbreed	PRJNA634989	Jiaxian,Henan,China	Illumina HiSeq 2000
FDES190465080	SRR11875141	Jiaxian Red	Corssbreed	PRJNA634989	Jiaxian,Henan,China	Illumina HiSeq 2000
FDES190465081	SRR11875140	Jiaxian Red	Corssbreed	PRJNA634989	Jiaxian,Henan,China	Illumina HiSeq 2000
FDES190465082	SRR11875139	Jiaxian Red	Corssbreed	PRJNA634989	Jiaxian,Henan,China	Illumina HiSeq 2000
FDES190465083	SRR11875138	Jiaxian Red	Corssbreed	PRJNA634989	Jiaxian,Henan,China	Illumina HiSeq 2000
FDES190465084	SRR11875137	Jiaxian Red	Corssbreed	PRJNA634989	Jiaxian,Henan,China	Illumina HiSeq 2000
SRR2016567	SRR2016567	Qinchuan	Corssbreed	PRJNA283480	Weinan,Shaanxi,China	Illumina HiSeq 2000
SRR2016570	SRR2016570	Qinchuan	Corssbreed	PRJNA283480	Weinan,Shaanxi,China	Illumina HiSeq 2000
SRR2016573	SRR2016573	Qinchuan	Corssbreed	PRJNA283480	Weinan,Shaanxi,China	Illumina HiSeq 2000
SRR2016574	SRR2016574	Qinchuan	Corssbreed	PRJNA283480	Weinan,Shaanxi,China	Illumina HiSeq 2000
SRR2016575	SRR2016575	Qinchuan	Corssbreed	PRJNA283480	Weinan,Shaanxi,China	Illumina HiSeq 2000
SRR2016576	SRR2016576	Qinchuan	Corssbreed	PRJNA283480	Weinan,Shaanxi,China	Illumina HiSeq 2000
SRR2016577	SRR2016577	Qinchuan	Corssbreed	PRJNA283480	Weinan,Shaanxi,China	Illumina HiSeq 2000
SRR2016578	SRR2016578	Qinchuan	Corssbreed	PRJNA283480	Weinan,Shaanxi,China	Illumina HiSeq 2000
SRR2016579	SRR2016579	Qinchuan	Corssbreed	PRJNA283480	Weinan,Shaanxi,China	Illumina HiSeq 2000
SRR2016580	SRR2016580	Qinchuan	Corssbreed	PRJNA283480	Weinan,Shaanxi,China	Illumina HiSeq 2000
SRR2016582	SRR2016582	Qinchuan	Corssbreed	PRJNA283480	Weinan,Shaanxi,China	Illumina HiSeq 2000
SRR2016583	SRR2016583	Qinchuan	Corssbreed	PRJNA283480	Weinan,Shaanxi,China	Illumina HiSeq 2000
SRR2016584	SRR2016584	Qinchuan	Corssbreed	PRJNA283480	Weinan,Shaanxi,China	Illumina HiSeq 2000
SRR2016585	SRR2016585	Qinchuan	Corssbreed	PRJNA283480	Weinan,Shaanxi,China	Illumina HiSeq 2000
SRR2016586	SRR2016586	Qinchuan	Corssbreed	PRJNA283480	Weinan,Shaanxi,China	Illumina HiSeq 2000
SRR2016587	SRR2016587	Qinchuan	Corssbreed	PRJNA283480	Weinan,Shaanxi,China	Illumina HiSeq 2000
SRR2016588	SRR2016588	Qinchuan	Corssbreed	PRJNA283480	Weinan,Shaanxi,China	Illumina HiSeq 2000
SRR2016589	SRR2016589	Qinchuan	Corssbreed	PRJNA283480	Weinan,Shaanxi,China	Illumina HiSeq 2000
SRR2016590	SRR2016590	Qinchuan	Corssbreed	PRJNA283480	Weinan,Shaanxi,China	Illumina HiSeq 2000
SRR2016591	SRR2016591	Qinchuan	Corssbreed	PRJNA283480	Weinan,Shaanxi,China	Illumina HiSeq 2000
SRR2016592	SRR2016592	Qinchuan	Corssbreed	PRJNA283480	Weinan,Shaanxi,China	Illumina HiSeq 2000
SRR2016593	SRR2016593	Qinchuan	Corssbreed	PRJNA283480	Weinan,Shaanxi,China	Illumina HiSeq 2000
SRR2016594	SRR2016594	Qinchuan	Corssbreed	PRJNA283480	Weinan,Shaanxi,China	Illumina HiSeq 2000
SRR2016595	SRR2016595	Qinchuan	Corssbreed	PRJNA283480	Weinan,Shaanxi,China	Illumina HiSeq 2000
SRR2016596	SRR2016596	Qinchuan	Corssbreed	PRJNA283480	Weinan,Shaanxi,China	Illumina HiSeq 2000
SRR2016597	SRR2016597	Qinchuan	Corssbreed	PRJNA283480	Weinan,Shaanxi,China	Illumina HiSeq 2000
SRR2016598	SRR2016598	Qinchuan	Corssbreed	PRJNA283480	Weinan,Shaanxi,China	Illumina HiSeq 2000
SRR2016599	SRR2016599	Qinchuan	Corssbreed	PRJNA283480	Weinan,Shaanxi,China	Illumina HiSeq 2000
SRR2016600	SRR2016600	Qinchuan	Corssbreed	PRJNA283480	Weinan,Shaanxi,China	Illumina HiSeq 2000
SRR2016601	SRR2016601	Qinchuan	Corssbreed	PRJNA283480	Weinan,Shaanxi,China	Illumina HiSeq 2000
NY_1	SRR5507237	Nanyang	Corssbreed	PRJNA379859	Nanyang,Henan,China	Illumina HiSeq 2000
NY_2	SRR5507236	Nanyang	Corssbreed	PRJNA379859	Nanyang,Henan,China	Illumina HiSeq 2000
NY_3	SRR5507235	Nanyang	Corssbreed	PRJNA379859	Nanyang,Henan,China	Illumina HiSeq 2000
NY_4	SRR5507234	Nanyang	Corssbreed	PRJNA379859	Nanyang,Henan,China	Illumina HiSeq 2000
NY_5	SRR5507233	Nanyang	Corssbreed	PRJNA379859	Nanyang,Henan,China	Illumina HiSeq 2000

## Sheet: Table S3
Table S3. Distribution of SNPs identified in cattle breeds within various genomic regions annotated by ANNOVAR. Based on the results of population structure analysis, we regarded Indian indicine and Chinese indicine cattle as two populations.
Sequence ontology class	Xia'nan	Angus	Hereford	RedAngus	Gelbvieh	Jersey	Simmental	Piedmontese	Charolais	Hanwoo	Tibetan	Mongolia	Indianindicine	Chineseindicine	Jiaxian	Qinchuan	Nanyang
ncRNA_exonic	2095	1490	1189	1741	1813	1207	1775	1489	1619	1880	1932	1917	3236	3787	3243	2809	3068
intronic	7762987	4083168	3678971	4903804	4985921	3696116	5323793	4464604	4629063	5825649	6032617	5822698	11169949	15261030	11642131	10367089	11768265
UTR3	148464	79652	71200	96716	97853	71373	104971	85015	89790	113874	117027	112997	202994	278812	218736	195485	221849
upstream	127227	70977	64337	86979	87445	64570	94084	78045	82723	101744	103360	98577	174030	228942	182649	163820	181351
exonic;splicing	87	64	59	72	79	57	77	63	70	74	77	73	95	119	105	99	98
UTR5	49491	27111	24156	33276	33154	24529	35087	28768	30921	38211	39264	37217	66143	89024	71554	63970	71703
exonic	142860	81266	72351	99938	100103	69313	107724	86074	93297	116758	119661	113490	193866	248688	203949	182866	204058
downstream	140208	75898	67507	91890	94139	75336	100710	84754	88251	113404	112814	108902	198561	262197	204332	185475	206433
ncRNA_splicing	5	3	2	3	2	2	3	1	3	5	4	5	7	5	2	4	4
splicing	700	432	414	552	536	412	566	449	503	573	614	601	903	1161	937	842	945
intergenic	12163149	6700547	5997627	8017338	8108418	6077051	8646279	7338049	7606059	9403778	9633478	9242069	17966486	24287322	18532879	16451286	18447312
UTR5;UTR3	118	64	56	84	81	62	93	78	70	94	116	91	181	205	164	144	176
upstream;downstream	4559	2558	2244	3245	3048	2306	3095	2632	2998	3810	3773	3485	6024	8509	6624	6167	6867
ncRNA_intronic	4776	2773	2866	3963	3824	2714	3297	3389	3059	3561	4501	4386	8263	9444	8441	7751	7456
synonymous SNV	74085	40002	35963	48308	48980	36482	52553	43153	45771	58118	59883	57468	100989	134223	107957	97668	108667
stopgain	601	396	313	492	465	359	522	407	429	545	539	503	845	970	815	759	832
nonsynonymous SNV	54180	33188	29461	40463	40511	30446	43783	35044	37894	46764	46454	44936	70854	89012	75296	68860	75436
unknown	5104	3286	2692	3861	3840	3249	3926	3147	3745	4432	4312	3964	6882	7936	6604	6057	6216
stoploss	102	62	61	75	72	61	78	70	74	85	83	84	132	175	149	135	147
total	20680798	11202937	10051469	13432800	13610284	10155645	14522416	12255231	12716339	15833359	16280509	15653463	30170440	40911561	31266567	27801286	31310883

## Sheet: Table S4
Table S4. Cross-validation (CV) errors for ADMIXTURE ancestry models with K value from 2 to 7.
K=2	0.26963
K=3	0.26775
K=4	0.26711
K=5	0.26519
K=6	0.27023
K=7	0.27171

## Sheet: Table S5
Table S5. A summary of genes from θπ in Xia'nan cattle.
chr	start	end	pi	gene	n	anno
26	50280001	50330000	4.77258	TCERG1L	101906614	transcription elongation regulator 1 like
23	26320001	26370000	4.73342	LOC107131258|LOC101903211	107131258|101903211	butyrophilin subfamily 1 member A1-like|uncharacterized LOC101903211%2C transcript variant X2
26	50260001	50310000	4.67718	TCERG1L	101906614	transcription elongation regulator 1 like
12	72400001	72450000	4.36034	LOC112449072	112449072	multidrug resistance-associated protein 4-like
10	23120001	23170000	4.35655	LOC100336282	100336282	uncharacterized LOC100336282
12	70800001	70850000	4.34377	LOC100336232	100336232	multidrug resistance-associated protein 4-like
7	110180001	110230000	4.2111	WDR36	514267	WD repeat domain 36%2C transcript variant X3
23	25600001	25650000	4.18575	BOLA-DQB|BOLA-DQA5	282495|282494	major histocompatibility complex%2C class II%2C DQ beta|major histocompatibility complex%2C class II%2C DQ alpha 5
1	158020001	158070000	4.16864	GPX6|LOC527195|LOC112448270	519280|527195|112448270	glutathione peroxidase 6|olfactory receptor 2B11|uncharacterized LOC112448270
26	50240001	50290000	4.14945	TCERG1L	101906614	transcription elongation regulator 1 like
6	20001	70000	4.14856	LOC788476	788476	olfactory receptor 5D13
12	72740001	72790000	4.14751	LOC100337390	100337390	multidrug resistance-associated protein 4-like
10	93800001	93850000	4.10954	LOC112448582	112448582	WD repeat-containing protein 36-like
3	119340001	119390000	4.10915	LOC530175	530175	olfactory receptor 12
12	72720001	72770000	4.08754	LOC100337390	100337390	multidrug resistance-associated protein 4-like
12	71940001	71990000	4.05165	LOC100337076	100337076	multidrug resistance-associated protein 4
23	25580001	25630000	4.0322	BOLA-DQA2|BOLA-DQB	282535|282495	major histocompatibility complex%2C class II%2C DQ alpha 2|major histocompatibility complex%2C class II%2C DQ beta
12	72240001	72290000	4.02675	LOC112449109	112449109	multidrug resistance-associated protein 4-like
10	18880001	18930000	4.00384	MYO9A	515330	myosin IXA
12	69800001	69850000	3.9986	LOC104973089	104973089	multidrug resistance-associated protein 4-like
12	72420001	72470000	3.98692	LOC112449072	112449072	multidrug resistance-associated protein 4-like
10	59060001	59110000	3.95532	CYP19A1	281740	cytochrome P450%2C family 19%2C subfamily A%2C polypeptide 1
10	18920001	18970000	3.91906	MYO9A	515330	myosin IXA
7	110200001	110250000	3.89439	WDR36	514267	WD repeat domain 36%2C transcript variant X3
12	70780001	70830000	3.88046	LOC523431|LOC100336232	523431|100336232	multidrug resistance-associated protein 4-like|multidrug resistance-associated protein 4-like
24	62300001	62350000	3.84358	LOC101906312	101906312	hepatitis A virus cellular receptor 2-like%2C transcript variant X1
5	58660001	58710000	3.84104	LOC787991	787991	olfactory receptor 6C3
14	82380001	82430000	3.83933	SLC2A5	282868	solute carrier family 2 (facilitated glucose/fructose transporter)%2C member 5
9	39380001	39430000	3.8322	AMD1	280997	adenosylmethionine decarboxylase 1
12	70000001	70050000	3.83205	LOC784305	784305	multidrug resistance-associated protein 4-like
19	57780001	57830000	3.82988	SDK2	100336619	sidekick cell adhesion molecule 2%2C transcript variant X2
6	1	50000	3.82217	LOC788476	788476	olfactory receptor 5D13
5	58680001	58730000	3.82158	LOC787991	787991	olfactory receptor 6C3
10	93780001	93830000	3.81611	LOC112448582	112448582	WD repeat-containing protein 36-like
26	50340001	50390000	3.80275	TCERG1L	101906614	transcription elongation regulator 1 like
9	39420001	39470000	3.78764	AMD1	280997	adenosylmethionine decarboxylase 1
10	10020001	10070000	3.7862	DMGDH	504453	dimethylglycine dehydrogenase
10	59080001	59130000	3.77773	CYP19A1	281740	cytochrome P450%2C family 19%2C subfamily A%2C polypeptide 1
9	39400001	39450000	3.76764	AMD1	280997	adenosylmethionine decarboxylase 1
28	280001	330000	3.73497	OR5L2|OR5AS1	512400|787386	olfactory receptor%2C family 5%2C subfamily L%2C member 2|olfactory receptor%2C family 5%2C subfamily AS%2C member 1
1	8940001	8990000	3.72843	LOC526789	526789	histone H4
3	54300001	54350000	3.72492	LOC112445995|GBP4	112445995|613313	guanylate-binding protein 7-like|guanylate binding protein 4
3	54280001	54330000	3.72492	LOC112445996|GBP4	112445996|613313	heterogeneous nuclear ribonucleoprotein A1-like|guanylate binding protein 4
22	10760001	10810000	3.70476	GOLGA4	538893	golgin A4%2C transcript variant X18
12	87200001	87250000	3.7017	LOC112449111	112449111	ras GTPase-activating protein 3-like
10	18900001	18950000	3.69065	MYO9A	515330	myosin IXA
10	59100001	59150000	3.68328	CYP19A1	281740	cytochrome P450%2C family 19%2C subfamily A%2C polypeptide 1
6	113020001	113070000	3.67534	LOC107132586|LOC532207	107132586|532207	epididymis-specific alpha-mannosidase-like|epididymis-specific alpha-mannosidase-like%2C transcript variant X1
28	200001	250000	3.67001	LOC112444722	112444722	endogenous retrovirus group K member 6 Gag polyprotein-like
28	220001	270000	3.67001	LOC112444722	112444722	endogenous retrovirus group K member 6 Gag polyprotein-like
12	86920001	86970000	3.64068	RASA3	282532	RAS p21 protein activator 3
10	18940001	18990000	3.63376	MYO9A	515330	myosin IXA
5	69780001	69830000	3.63202	POLR3B	540839	RNA polymerase III subunit B
14	40001	90000	3.63167	LOC112449588	112449588	olfactory receptor 5D18-like
28	180001	230000	3.61612	LOC112444722|LOC104968693	112444722|104968693	endogenous retrovirus group K member 6 Gag polyprotein-like|olfactory receptor 4P4-like
21	58940001	58990000	3.6141	SERPINA6	513746	serpin family A member 6
18	63120001	63170000	3.61311	LOC112441494	112441494	leukocyte immunoglobulin-like receptor subfamily A member 6%2C transcript variant X4
12	72440001	72490000	3.59898	LOC112449072	112449072	multidrug resistance-associated protein 4-like
3	119380001	119430000	3.58842	CSF2RA	100336606	colony stimulating factor 2 receptor alpha subunit%2C transcript variant X7
21	58960001	59010000	3.56954	SERPINA6	513746	serpin family A member 6
8	50840001	50890000	3.56681	TRPM6	527597	transient receptor potential cation channel subfamily M member 6%2C transcript variant X2
20	51200001	51250000	3.56458	CDH12	540672	cadherin 12
9	39360001	39410000	3.55253	RPF2|GTF3C6	511294|518472	ribosome production factor 2 homolog|general transcription factor IIIC subunit 6
7	42900001	42950000	3.55248	LOC522560|LOC788709|LOC112447520|LOC787611	522560|788709|112447520|787611	olfactory receptor%2C family 2%2C subfamily T%2C member 27-like|olfactory receptor 2L8|olfactory receptor 2L8-like|olfactory receptor 2L3
18	60200001	60250000	3.54889	LOC112442368|LOC101905616	112442368|101905616	zinc finger protein 345-like|zinc finger protein 708-like
23	600001	650000	3.5453	KHDRBS2	789972	KH RNA binding domain containing%2C signal transduction associated 2%2C transcript variant X1
29	20240001	20290000	3.52001	LUZP2	785165	leucine zipper protein 2
11	26460001	26510000	3.51806	SLC10A6|PPM1B	540841|281995	solute carrier family 10 (sodium/bile acid cotransporter)%2C member 6|protein phosphatase%2C Mg2+/Mn2+ dependent 1B
5	69800001	69850000	3.51681	POLR3B	540839	RNA polymerase III subunit B
16	57000001	57050000	3.51035	TNR	526409	tenascin R
28	16520001	16570000	3.50937	CDK1	281061	cyclin dependent kinase 1%2C transcript variant X2
14	82320001	82370000	3.50734	SLC2A5	282868	solute carrier family 2 (facilitated glucose/fructose transporter)%2C member 5
9	39300001	39350000	3.50578	RPF2	511294	ribosome production factor 2 homolog
23	580001	630000	3.50514	KHDRBS2	789972	KH RNA binding domain containing%2C signal transduction associated 2%2C transcript variant X1
12	71100001	71150000	3.50335	LOC522174	522174	multidrug resistance-associated protein 4-like
9	39320001	39370000	3.49786	RPF2|GTF3C6	511294|518472	ribosome production factor 2 homolog|general transcription factor IIIC subunit 6
17	70860001	70910000	3.49782	IGLL1	789205	immunoglobulin lambda-like polypeptide 1
6	80001	130000	3.49255	APELA	101905445	apelin receptor early endogenous ligand
9	39520001	39570000	3.49235	CDK19	511802	cyclin dependent kinase 19%2C transcript variant X1
14	82340001	82390000	3.47946	SLC2A5	282868	solute carrier family 2 (facilitated glucose/fructose transporter)%2C member 5
9	39340001	39390000	3.47743	RPF2|GTF3C6	511294|518472	ribosome production factor 2 homolog|general transcription factor IIIC subunit 6
14	1560001	1610000	3.47648	LOC112449566|LOC112441461	112449566|112441461	cytochrome P450 11B1%2C mitochondrial-like|glycosyl-phosphatidylinositol-anchored molecule-like protein
12	87180001	87230000	3.47535	LOC112449111	112449111	ras GTPase-activating protein 3-like
5	69760001	69810000	3.47355	POLR3B	540839	RNA polymerase III subunit B
22	10840001	10890000	3.46448	GOLGA4	538893	golgin A4%2C transcript variant X18
22	10800001	10850000	3.46159	GOLGA4	538893	golgin A4%2C transcript variant X18
13	43300001	43350000	3.45976	LOC112449294|LOC782061	112449294|782061	dihydrodiol dehydrogenase 3-like|aldo-keto reductase family 1%2C member C1-like%2C transcript variant X1
22	10780001	10830000	3.45503	GOLGA4	538893	golgin A4%2C transcript variant X18
9	39500001	39550000	3.45395	CDK19	511802	cyclin dependent kinase 19%2C transcript variant X1
12	71500001	71550000	3.45262	LOC107131218	107131218	multidrug resistance-associated protein 4-like
1	157980001	158030000	3.44875	GPX5|GPX6	525988|519280	glutathione peroxidase 5|glutathione peroxidase 6
10	10000001	10050000	3.44706	ARSB	538401	arylsulfatase B
14	82360001	82410000	3.44493	SLC2A5	282868	solute carrier family 2 (facilitated glucose/fructose transporter)%2C member 5
26	51980001	52030000	3.44399	PWWP2B	524314	PWWP domain containing 2B
7	17360001	17410000	3.44101	LOC100337044	100337044	adhesion G protein-coupled receptor E3%2C transcript variant X3
22	10820001	10870000	3.44019	GOLGA4	538893	golgin A4%2C transcript variant X18
23	16560001	16610000	3.41503	CNPY3|GNMT|LOC112443696	510220|538212|112443696	canopy FGF signaling regulator 3|glycine N-methyltransferase|glycine N-methyltransferase-like
4	7740001	7790000	3.40622	CLDN12|SUN3	112446354|537130	claudin 12|Sad1 and UNC84 domain containing 3
9	41540001	41590000	3.4057	FOXO3	535530	forkhead box O3
10	59120001	59170000	3.40409	CYP19A1	281740	cytochrome P450%2C family 19%2C subfamily A%2C polypeptide 1
12	87160001	87210000	3.40389	LOC112449111	112449111	ras GTPase-activating protein 3-like
8	7280001	7330000	3.40014	LOC112447767|ADAM21	112447767|789032	disintegrin and metalloproteinase domain-containing protein 20-like|ADAM metallopeptidase domain 21
22	10740001	10790000	3.3969	DCLK3|GOLGA4	507205|538893	doublecortin like kinase 3|golgin A4%2C transcript variant X18
8	111980001	112030000	3.39579	MYT1L	537684	myelin transcription factor 1 like
5	69820001	69870000	3.39472	POLR3B	540839	RNA polymerase III subunit B
19	63440001	63490000	3.3843	LOC112442745	112442745	collagen alpha-1(I) chain-like%2C transcript variant X1
10	18840001	18890000	3.3837	MYO9A	515330	myosin IXA
15	51380001	51430000	3.37826	LOC407145|LOC100336836|LOC112441549|ART1|LOC112441636	407145|100336836|112441549|539042|112441636	GPI-linked NAD(P)(+)--arginine ADP-ribosyltransferase 1|ecto-ADP-ribosyltransferase 5|neuronal acetylcholine receptor subunit alpha-10-like|ADP-ribosyltransferase 1%2C transcript variant X2|ecto-ADP-ribosyltransferase 5-like%2C transcript variant X6
7	100001	150000	3.37582	LOC101907627	101907627	uncharacterized LOC101907627
9	41520001	41570000	3.3755	FOXO3	535530	forkhead box O3
26	42420001	42470000	3.37542	DMBT1	404104	deleted in malignant brain tumors 1%2C transcript variant X17
28	2400001	2450000	3.3691	PGBD5	101907907	piggyBac transposable element derived 5
12	72260001	72310000	3.36712	LOC112449109	112449109	multidrug resistance-associated protein 4-like
10	18720001	18770000	3.3579	MYO9A	515330	myosin IXA
10	18760001	18810000	3.34814	MYO9A	515330	myosin IXA
13	69740001	69790000	3.33852	TOP1	534799	DNA topoisomerase I%2C transcript variant X1
13	69660001	69710000	3.33633	TOP1	534799	DNA topoisomerase I%2C transcript variant X1
17	71140001	71190000	3.33557	LOC100297192	100297192	Ig heavy chain Mem5-like
1	158180001	158230000	3.33378	TXLNA	511331	taxilin alpha%2C transcript variant X2
5	69740001	69790000	3.33319	POLR3B	540839	RNA polymerase III subunit B
7	16620001	16670000	3.33112	LRRC8E|EVI5L|MAP2K7|PRR36	507824|536625|787278|507825	leucine rich repeat containing 8 VRAC subunit E%2C transcript variant X2|ecotropic viral integration site 5 like%2C transcript variant X3|mitogen-activated protein kinase kinase 7%2C transcript variant X1|proline rich 36
10	18740001	18790000	3.32916	MYO9A	515330	myosin IXA
7	17340001	17390000	3.32821	LOC100337044	100337044	adhesion G protein-coupled receptor E3%2C transcript variant X3
5	34440001	34490000	3.32713	ARID2	517876	AT-rich interaction domain 2
12	72380001	72430000	3.32445	LOC112449072	112449072	multidrug resistance-associated protein 4-like
21	69820001	69870000	3.32278	LOC112443194	112443194	uncharacterized LOC112443194
21	69840001	69890000	3.32278	LOC112443194	112443194	uncharacterized LOC112443194
29	50980001	51030000	3.32242	IFITM3|LOC112444847	282255|112444847	interferon induced transmembrane protein 3 (1-8U)|interferon-induced transmembrane protein 1-like%2C transcript variant X1
27	1100001	1150000	3.31917	DLGAP2	100848239	DLG associated protein 2
10	59140001	59190000	3.31631	CYP19A1	281740	cytochrome P450%2C family 19%2C subfamily A%2C polypeptide 1
5	69840001	69890000	3.3141	RFX4	533900	regulatory factor X4
28	300001	350000	3.31056	OR5AS1	787386	olfactory receptor%2C family 5%2C subfamily AS%2C member 1
7	43560001	43610000	3.3054	GPX4|ABCA7|ARHGAP45|POLR2E|SBNO2	286809|511762|512972|512971|512682	glutathione peroxidase 4%2C transcript variant 2|ATP binding cassette subfamily A member 7|Rho GTPase activating protein 45%2C transcript variant X5|RNA polymerase II subunit E|strawberry notch homolog 2%2C transcript variant X4
6	116760001	116810000	3.30177	LETM1|FGFR3	513324|281769	leucine zipper and EF-hand containing transmembrane protein 1|fibroblast growth factor receptor 3
5	34460001	34510000	3.30144	ARID2	517876	AT-rich interaction domain 2
22	10860001	10910000	3.30082	C22H3orf35|GOLGA4|ITGA9	101908215|538893|532127	chromosome 22 C3orf35 homolog|golgin A4%2C transcript variant X18|integrin subunit alpha 9
2	88340001	88390000	3.2992	FTCDNL1	613365	formiminotransferase cyclodeaminase N-terminal like%2C transcript variant X4
8	79200001	79250000	3.29232	NAA35	506175	N(alpha)-acetyltransferase 35%2C NatC auxiliary subunit%2C transcript variant X5
21	58980001	59030000	3.29059	SERPINA6	513746	serpin family A member 6
11	95100001	95150000	3.29027	LHX2	783763	LIM homeobox 2
10	58480001	58530000	3.28869	TMOD3	533257	tropomodulin 3
23	26100001	26150000	3.28848	LOC101903211	101903211	uncharacterized LOC101903211%2C transcript variant X2
5	69860001	69910000	3.28473	RFX4	533900	regulatory factor X4
7	41680001	41730000	3.28464	LOC112447515	112447515	olfactory receptor 2AJ1-like
6	116780001	116830000	3.28122	FGFR3|LOC112447024|TACC3	281769|112447024|506194	fibroblast growth factor receptor 3|translation initiation factor IF-2-like|transforming acidic coiled-coil containing protein 3%2C transcript variant X3
21	32960001	33010000	3.28122	LOC112443149	112443149	liprin-alpha-1-like
16	44360001	44410000	3.28009	LOC107131287	107131287	solute carrier family 2%2C facilitated glucose transporter member 5
17	71120001	71170000	3.27872	LOC112442062|LOC100847119|IGLL1	112442062|100847119|789205	immunoglobulin lambda-like polypeptide 5%2C transcript variant X4|immunoglobulin lambda-1 light chain-like%2C transcript variant X5|immunoglobulin lambda-like polypeptide 1
17	8460001	8510000	3.27707	IQCM	112442014	IQ motif containing M%2C transcript variant X2
13	69720001	69770000	3.27346	TOP1	534799	DNA topoisomerase I%2C transcript variant X1
13	69680001	69730000	3.26967	TOP1	534799	DNA topoisomerase I%2C transcript variant X1
22	10340001	10390000	3.26953	LRRFIP2	510368	LRR binding FLII interacting protein 2%2C transcript variant X16
19	27520001	27570000	3.26881	TMEM88|NAA38|CYB5D1|DNAH2|KDM6B	507172|538931|507171|789044|100140276	transmembrane protein 88|N(alpha)-acetyltransferase 38%2C NatC auxiliary subunit|cytochrome b5 domain containing 1|dynein axonemal heavy chain 2|lysine demethylase 6B%2C transcript variant X8
17	73120001	73170000	3.26849	DGCR6L|LOC101903252|PRODH	100126445|101903252|505094	DiGeorge syndrome critical region gene 6 like|immunoglobulin lambda-like polypeptide 5|proline dehydrogenase (oxidase) 1%2C transcript variant X5
11	95120001	95170000	3.26703	LHX2	783763	LIM homeobox 2
7	18740001	18790000	3.26633	LOC112447361	112447361	uncharacterized LOC112447361%2C transcript variant X3
13	57680001	57730000	3.26412	STX16|NPEPL1	519624|507384	syntaxin 16%2C transcript variant X3|aminopeptidase like 1
8	79180001	79230000	3.26375	NAA35	506175	N(alpha)-acetyltransferase 35%2C NatC auxiliary subunit%2C transcript variant X5
19	57800001	57850000	3.25853	SDK2	100336619	sidekick cell adhesion molecule 2%2C transcript variant X2
15	79300001	79350000	3.25797	LOC785406	785406	olfactory receptor 5AL1
2	88420001	88470000	3.2565	FTCDNL1	613365	formiminotransferase cyclodeaminase N-terminal like%2C transcript variant X4
8	79160001	79210000	3.25619	NAA35	506175	N(alpha)-acetyltransferase 35%2C NatC auxiliary subunit%2C transcript variant X5
8	79140001	79190000	3.25309	NAA35	506175	N(alpha)-acetyltransferase 35%2C NatC auxiliary subunit%2C transcript variant X5
10	58460001	58510000	3.25052	TMOD3	533257	tropomodulin 3
5	69940001	69990000	3.24981	RFX4	533900	regulatory factor X4
1	77520001	77570000	3.24862	TP63	615335	tumor protein p63%2C transcript variant X8
7	16640001	16690000	3.24745	LRRC8E|TGFBR3L|CTXN1|EVI5L|MAP2K7|SNAPC2|TIMM44|PRR36	507824|787301|100125924|536625|787278|516078|528165|507825	leucine rich repeat containing 8 VRAC subunit E%2C transcript variant X2|transforming growth factor beta receptor 3 like|cortexin 1|ecotropic viral integration site 5 like%2C transcript variant X3|mitogen-activated protein kinase kinase 7%2C transcript variant X1|small nuclear RNA activating complex polypeptide 2|translocase of inner mitochondrial membrane 44|proline rich 36
7	43540001	43590000	3.24678	CNN2|GPX4|ABCA7|ARHGAP45|POLR2E	539019|286809|511762|512972|512971	calponin 2%2C transcript variant X1|glutathione peroxidase 4%2C transcript variant 2|ATP binding cassette subfamily A member 7|Rho GTPase activating protein 45%2C transcript variant X5|RNA polymerase II subunit E
17	69660001	69710000	3.24543	OSBP2	510311	oxysterol binding protein 2%2C transcript variant X9
23	21740001	21790000	3.24396	LOC613394|LOC781635	613394|781635	olfactory receptor 1030-like|liprin-alpha-1-like%2C transcript variant X3
13	57700001	57750000	3.24288	STX16	519624	syntaxin 16%2C transcript variant X3
6	116800001	116850000	3.24273	TMEM129|LOC112447024|TACC3|SLBP	518991|112447024|506194|444868	transmembrane protein 129|translation initiation factor IF-2-like|transforming acidic coiled-coil containing protein 3%2C transcript variant X3|stem-loop binding protein
1	2840001	2890000	3.24165	SYNJ1	282087	synaptojanin 1
13	69760001	69810000	3.2401	PLCG1|TOP1	281987|534799	phospholipase C gamma 1|DNA topoisomerase I%2C transcript variant X1
9	39280001	39330000	3.23872	RPF2|SLC16A10	511294|541240	ribosome production factor 2 homolog|solute carrier family 16 member 10
21	33000001	33050000	3.23729	LOC112443150|LOC112443149	112443150|112443149	S-antigen protein-like|liprin-alpha-1-like
18	35420001	35470000	3.23699	DPEP2|PSMB10|LCAT|SLC12A4|DPEP3|DUS2	539370|282328|510960|533876|618258|509795	dipeptidase 2%2C transcript variant X1|proteasome subunit beta 10|lecithin-cholesterol acyltransferase|solute carrier family 12 member 4%2C transcript variant X1|dipeptidase 3%2C transcript variant X5|dihydrouridine synthase 2%2C transcript variant X4
8	23160001	23210000	3.23622	LOC616977|IFNB3|LOC100848709|LOC112447877|LOC112447879|LOC112441480|LOC112447878	616977|618946|100848709|112447877|112447879|112441480|112447878	interferon beta-2|interferon%2C beta 3|interferon beta-3|interferon beta-3|interferon beta-3|interferon beta-3|interferon beta-3
18	35340001	35390000	3.23335	THAP11|NRN1L|CENPT|NUTF2|EDC4|PSKH1	539845|100847846|513195|614921|513171|509656	THAP domain containing 11|neuritin 1 like|centromere protein T|nuclear transport factor 2%2C transcript variant X1|enhancer of mRNA decapping 4%2C transcript variant X2|protein serine kinase H1
26	23120001	23170000	3.23301	SUFU	535067	SUFU negative regulator of hedgehog signaling
5	34420001	34470000	3.22947	ARID2	517876	AT-rich interaction domain 2
13	43320001	43370000	3.22865	LOC112449294|LOC782061	112449294|782061	dihydrodiol dehydrogenase 3-like|aldo-keto reductase family 1%2C member C1-like%2C transcript variant X1
18	14740001	14790000	3.22826	CENPBD1|DBNDD1|LOC532875|GAS8	101904456|518157|532875|504318	CENPB DNA-binding domain containing 1|dysbindin domain containing 1%2C transcript variant X5|AFG3-like protein 1%2C transcript variant X3|growth arrest specific 8%2C transcript variant X9
8	7300001	7350000	3.22814	ADAM21	789032	ADAM metallopeptidase domain 21
4	76740001	76790000	3.22762	ZMIZ2|LOC112446406|OGDH	537266|112446406|534599	zinc finger MIZ-type containing 2%2C transcript variant X1|2-oxoglutarate dehydrogenase%2C mitochondrial-like|oxoglutarate dehydrogenase
17	56980001	57030000	3.22356	TAOK3	534620	TAO kinase 3
1	97980001	98030000	3.22322	MECOM	532209	MDS1 and EVI1 complex locus%2C transcript variant X9
17	56960001	57010000	3.22126	TAOK3	534620	TAO kinase 3
17	62200001	62250000	3.21979	ADAM1A|LOC112442048|LOC112442047	783232|112442048|112442047	a disintegrin and metallopeptidase domain 1a|disintegrin and metalloproteinase domain-containing protein 1a-like%2C transcript variant X1|disintegrin and metalloproteinase domain-containing protein 1a-like%2C transcript variant X1
5	66720001	66770000	3.2185	ASCL1	540473	achaete-scute family bHLH transcription factor 1
9	39180001	39230000	3.21823	SLC16A10	541240	solute carrier family 16 member 10
10	58500001	58550000	3.21808	TMOD3	533257	tropomodulin 3
2	88320001	88370000	3.21785	FTCDNL1	613365	formiminotransferase cyclodeaminase N-terminal like%2C transcript variant X4
19	27080001	27130000	3.21755	NLGN2|SPEM2|LOC112442746|TMEM102|TMEM256|SPEM1|FGF11|CHRNB1	787986|112442631|112442746|508014|507083|511321|613386|282179	neuroligin 2|SPEM family member 2|uncharacterized protein SPEM3|transmembrane protein 102|transmembrane protein 256|spermatid maturation 1|fibroblast growth factor 11|cholinergic receptor nicotinic beta 1 subunit
13	57660001	57710000	3.2171	STX16|NPEPL1	519624|507384	syntaxin 16%2C transcript variant X3|aminopeptidase like 1
5	34480001	34530000	3.21578	ARID2	517876	AT-rich interaction domain 2
9	39440001	39490000	3.21558	AMD1|CDK19	280997|511802	adenosylmethionine decarboxylase 1|cyclin dependent kinase 19%2C transcript variant X1
8	61260001	61310000	3.21536	ZCCHC7	511821	zinc finger CCHC-type containing 7%2C transcript variant X10
18	35400001	35450000	3.21425	PSMB10|LCAT|SLC12A4|PSKH1	282328|510960|533876|509656	proteasome subunit beta 10|lecithin-cholesterol acyltransferase|solute carrier family 12 member 4%2C transcript variant X1|protein serine kinase H1
4	94320001	94370000	3.212	MARK4|COPG2	525675|536616	microtubule affinity regulating kinase 4|coatomer protein complex subunit gamma 2%2C transcript variant X2
26	50420001	50470000	3.2115	TCERG1L	101906614	transcription elongation regulator 1 like
9	39240001	39290000	3.21128	SLC16A10	541240	solute carrier family 16 member 10
8	79120001	79170000	3.2095	NAA35	506175	N(alpha)-acetyltransferase 35%2C NatC auxiliary subunit%2C transcript variant X5
15	51460001	51510000	3.20882	LOC407148|LOC112441637|LOC507756	407148|112441637|507756	ADP-ribosyltransferase 5-like|ecto-ADP-ribosyltransferase 5-like%2C transcript variant X1|ecto-ADP-ribosyltransferase 5-like
18	35320001	35370000	3.2077	TSNAXIP1|THAP11|RANBP10|CENPT|NUTF2	527504|539845|519736|513195|614921	translin associated factor X interacting protein 1%2C transcript variant X3|THAP domain containing 11|RAN binding protein 10|centromere protein T|nuclear transport factor 2%2C transcript variant X1
5	57060001	57110000	3.20726	COQ10A|SLC39A5|CS|ANKRD52|NABP2|RNF41	538821|511782|280682|521057|533842|614134	coenzyme Q10A|solute carrier family 39 member 5|citrate synthase%2C transcript variant X1|ankyrin repeat domain 52|nucleic acid binding protein 2|ring finger protein 41
26	50360001	50410000	3.20539	TCERG1L	101906614	transcription elongation regulator 1 like
6	116740001	116790000	3.20405	LETM1|FGFR3	513324|281769	leucine zipper and EF-hand containing transmembrane protein 1|fibroblast growth factor receptor 3
15	84740001	84790000	3.20382	LOC112441561	112441561	olfactory receptor 5D18-like
7	43580001	43630000	3.20352	GPX4|POLR2E|SBNO2	286809|512971|512682	glutathione peroxidase 4%2C transcript variant 2|RNA polymerase II subunit E|strawberry notch homolog 2%2C transcript variant X4
7	43380001	43430000	3.20281	AZU1|PRTN3|ELANE|CFD|MED16|PLPPR3	100336938|100298591|100126050|505647|100298629|100337214	azurocidin 1|proteinase 3|elastase%2C neutrophil expressed|complement factor D|mediator complex subunit 16%2C transcript variant X3|phospholipid phosphatase related 3%2C transcript variant X1
7	43520001	43570000	3.20218	TMEM259|CNN2|ABCA7|ARHGAP45|GRIN3B	514413|539019|511762|512972|616000	transmembrane protein 259%2C transcript variant X3|calponin 2%2C transcript variant X1|ATP binding cassette subfamily A member 7|Rho GTPase activating protein 45%2C transcript variant X5|glutamate ionotropic receptor NMDA type subunit 3B
9	39160001	39210000	3.20208	SLC16A10	541240	solute carrier family 16 member 10
7	17080001	17130000	3.19977	ZNF414|HNRNPM|PRAM1|MYO1F	538455|515290|504848|532964	zinc finger protein 414|heterogeneous nuclear ribonucleoprotein M%2C transcript variant X16|PML-RARA regulated adaptor molecule 1%2C transcript variant X4|myosin IF%2C transcript variant X1
9	39200001	39250000	3.19946	SLC16A10	541240	solute carrier family 16 member 10
8	79220001	79270000	3.19679	NAA35|GOLM1	506175|517052	N(alpha)-acetyltransferase 35%2C NatC auxiliary subunit%2C transcript variant X5|golgi membrane protein 1
14	60001	110000	3.19547	LOC112449588	112449588	olfactory receptor 5D18-like
2	88440001	88490000	3.1952	C2H2orf69|FTCDNL1	535735|613365	chromosome 2 C2orf69 homolog|formiminotransferase cyclodeaminase N-terminal like%2C transcript variant X4
9	38880001	38930000	3.19454	LOC784866	784866	uncharacterized LOC784866%2C transcript variant X2
3	8560001	8610000	3.1944	LOC100336682|ITLN2	100336682|618581	intelectin-2-like|intelectin 2
13	69700001	69750000	3.19391	TOP1	534799	DNA topoisomerase I%2C transcript variant X1
7	43400001	43450000	3.19355	PRTN3|ELANE|R3HDM4|CFD|MED16	100298591|100126050|614948|505647|100298629	proteinase 3|elastase%2C neutrophil expressed|R3H domain containing 4|complement factor D|mediator complex subunit 16%2C transcript variant X3
13	43440001	43490000	3.19345	LOC112441538|LOC785762|LOC112449293	112441538|785762|112449293	dihydrodiol dehydrogenase 3-like|dihydrodiol dehydrogenase 3%2C transcript variant X3|dihydrodiol dehydrogenase 3-like%2C transcript variant X4
7	43420001	43470000	3.19124	R3HDM4|KISS1R|MED16|ARID3A	614948|528699|100298629|511283	R3H domain containing 4|KISS1 receptor|mediator complex subunit 16%2C transcript variant X3|AT-rich interaction domain 3A
18	35440001	35490000	3.18699	DPEP2|DPEP2NB|DDX28|SLC12A4|DPEP3|DUS2	539370|104974818|539411|533876|618258|509795	dipeptidase 2%2C transcript variant X1|DPEP2 neighbor|DEAD-box helicase 28|solute carrier family 12 member 4%2C transcript variant X1|dipeptidase 3%2C transcript variant X5|dihydrouridine synthase 2%2C transcript variant X4
2	90900001	90950000	3.1859	BMPR2	407127	bone morphogenetic protein receptor type 2%2C transcript variant X1
1	2820001	2870000	3.18551	SYNJ1	282087	synaptojanin 1
17	56920001	56970000	3.18475	TAOK3	534620	TAO kinase 3
15	84600001	84650000	3.18371	LOC100299117	100299117	olfactory receptor 4C46-like
26	50180001	50230000	3.18329	LOC528422|TCERG1L	528422|101906614	olfactory receptor 13A1|transcription elongation regulator 1 like
13	63620001	63670000	3.18291	ASIP	404192	agouti signaling protein
9	41560001	41610000	3.1827	FOXO3	535530	forkhead box O3
22	10320001	10370000	3.18226	LRRFIP2	510368	LRR binding FLII interacting protein 2%2C transcript variant X16
9	39480001	39530000	3.1822	CDK19	511802	cyclin dependent kinase 19%2C transcript variant X1
20	14040001	14090000	3.18182	ADAMTS6	540722	ADAM metallopeptidase with thrombospondin type 1 motif 6
17	56940001	56990000	3.18091	TAOK3	534620	TAO kinase 3
17	56880001	56930000	3.18047	TAOK3	534620	TAO kinase 3
9	39460001	39510000	3.18026	CDK19	511802	cyclin dependent kinase 19%2C transcript variant X1
7	54040001	54090000	3.17965	ARHGAP26	538219	Rho GTPase activating protein 26%2C transcript variant X6
15	84640001	84690000	3.17952	LOC617614	617614	olfactory receptor 4C46
22	10880001	10930000	3.17942	C22H3orf35|GOLGA4|ITGA9	101908215|538893|532127	chromosome 22 C3orf35 homolog|golgin A4%2C transcript variant X18|integrin subunit alpha 9
13	57720001	57770000	3.17844	STX16	519624	syntaxin 16%2C transcript variant X3
3	8960001	9010000	3.17763	SLAMF1	281489	signaling lymphocytic activation molecule family member 1
7	45800001	45850000	3.17756	TCF7|SKP1|PPP2CA	782690|615427|282320	transcription factor 7%2C transcript variant X3|S-phase kinase associated protein 1|protein phosphatase 2 catalytic subunit alpha
7	49740001	49790000	3.17724	FAM53C|KDM3B	534006|100848816	family with sequence similarity 53 member C|lysine demethylase 3B%2C transcript variant X4
5	56300001	56350000	3.17429	STAT6|NAB2|LRP1	353105|504755|533894	signal transducer and activator of transcription 6|NGFI-A binding protein 2|LDL receptor related protein 1%2C transcript variant X2
17	56900001	56950000	3.17206	TAOK3	534620	TAO kinase 3
7	45820001	45870000	3.172	PPP2CA	282320	protein phosphatase 2 catalytic subunit alpha
7	45780001	45830000	3.17157	TCF7|SKP1	782690|615427	transcription factor 7%2C transcript variant X3|S-phase kinase associated protein 1
19	37880001	37930000	3.17061	HOXB7|HOXB5|HOXB4|HOXB6|HOXB3|HOXB8	281820|112442653|768240|112442654|618214|785855	homeobox B7|homeobox B5|homeobox B4|homeobox B6|homeobox B3|homeobox B8%2C transcript variant X3
4	94300001	94350000	3.16941	MARK4|COPG2	525675|536616	microtubule affinity regulating kinase 4|coatomer protein complex subunit gamma 2%2C transcript variant X2
13	63640001	63690000	3.16923	ASIP|AHCY	404192|508158	agouti signaling protein|adenosylhomocysteinase
2	107060001	107110000	3.16864	NHEJ1	509157	non-homologous end joining factor 1%2C transcript variant X1
7	16600001	16650000	3.16842	EVI5L|PRR36	536625|507825	ecotropic viral integration site 5 like%2C transcript variant X3|proline rich 36
12	71840001	71890000	3.16832	LOC100337053	100337053	multidrug resistance-associated protein 4-like
7	54060001	54110000	3.1683	ARHGAP26	538219	Rho GTPase activating protein 26%2C transcript variant X6
7	43360001	43410000	3.16788	AZU1|PRTN3|PTBP1|PLPPR3	100336938|100298591|282018|100337214	azurocidin 1|proteinase 3|polypyrimidine tract binding protein 1%2C transcript variant X1|phospholipid phosphatase related 3%2C transcript variant X1
9	41800001	41850000	3.16779	AFG1L	537689	AFG1 like ATPase
13	69640001	69690000	3.16537	TOP1	534799	DNA topoisomerase I%2C transcript variant X1
7	45760001	45810000	3.1644	TCF7|SKP1	782690|615427	transcription factor 7%2C transcript variant X3|S-phase kinase associated protein 1
9	38900001	38950000	3.16403	LOC784866|REV3L	784866|517422	uncharacterized LOC784866%2C transcript variant X2|REV3 like%2C DNA directed polymerase zeta catalytic subunit%2C transcript variant X4
9	41700001	41750000	3.16402	AFG1L	537689	AFG1 like ATPase
13	57640001	57690000	3.16369	NPEPL1	507384	aminopeptidase like 1
7	54020001	54070000	3.16259	ARHGAP26	538219	Rho GTPase activating protein 26%2C transcript variant X6
13	64040001	64090000	3.162	TP53INP2|NCOA6	511340|508899	tumor protein p53 inducible nuclear protein 2%2C transcript variant X2|nuclear receptor coactivator 6%2C transcript variant X9
5	57180001	57230000	3.16184	ZC3H10|ESYT1|PA2G4|ERBB3	507466|520669|540272|785655	zinc finger CCCH-type containing 10%2C transcript variant X1|extended synaptotagmin 1|proliferation-associated 2G4|erb-b2 receptor tyrosine kinase 3
26	50400001	50450000	3.16121	TCERG1L	101906614	transcription elongation regulator 1 like
29	20260001	20310000	3.16058	LUZP2	785165	leucine zipper protein 2
5	58020001	58070000	3.15944	LOC782430	782430	olfactory receptor 6C2
7	45840001	45890000	3.15933	PPP2CA	282320	protein phosphatase 2 catalytic subunit alpha
26	50220001	50270000	3.15878	TCERG1L	101906614	transcription elongation regulator 1 like
13	64080001	64130000	3.15689	NCOA6	508899	nuclear receptor coactivator 6%2C transcript variant X9
5	69720001	69770000	3.15688	POLR3B	540839	RNA polymerase III subunit B
18	35600001	35650000	3.1568	ESRP2|PLA2G15|NFATC3|SLC7A6	510878|282271|541127|530661	epithelial splicing regulatory protein 2|phospholipase A2 group XV|nuclear factor of activated T cells 3|solute carrier family 7 member 6%2C transcript variant X5
7	17000001	17050000	3.1566	ANGPTL4|RAB11B|MARCH2	509963|532723|508949	angiopoietin like 4|RAB11B%2C member RAS oncogene family|membrane associated ring-CH-type finger 2
9	41500001	41550000	3.15644	FOXO3	535530	forkhead box O3
7	80001	130000	3.15599	LOC112447312|LOC101907627	112447312|101907627	uncharacterized LOC112447312|uncharacterized LOC101907627
4	68820001	68870000	3.1558	HOXA11|HOXA10|HOXA13|LOC112446393	100336578|784386|787194|112446393	homeobox A11|homeobox A10|homeobox A13|uncharacterized LOC112446393
5	66700001	66750000	3.15575	ASCL1|PAH	540473|510583	achaete-scute family bHLH transcription factor 1|phenylalanine hydroxylase
10	18960001	19010000	3.15539	MYO9A	515330	myosin IXA
18	35360001	35410000	3.15498	NRN1L|NUTF2|EDC4|PSKH1	100847846|614921|513171|509656	neuritin 1 like|nuclear transport factor 2%2C transcript variant X1|enhancer of mRNA decapping 4%2C transcript variant X2|protein serine kinase H1
9	39540001	39590000	3.15435	CDK19	511802	cyclin dependent kinase 19%2C transcript variant X1
22	10400001	10450000	3.15397	LRRFIP2	510368	LRR binding FLII interacting protein 2%2C transcript variant X16
19	57760001	57810000	3.15367	SDK2	100336619	sidekick cell adhesion molecule 2%2C transcript variant X2
2	90880001	90930000	3.15349	BMPR2	407127	bone morphogenetic protein receptor type 2%2C transcript variant X1
17	57000001	57050000	3.1518	TAOK3	534620	TAO kinase 3
23	30200001	30250000	3.15139	LOC112443761|LOC112441537	112443761|112441537	SCAN domain-containing protein 3-like|epididymal secretory glutathione peroxidase-like
2	107340001	107390000	3.15137	DES|SPEG	280765|523490	desmin|SPEG complex locus
7	52740001	52790000	3.15121	FCHSD1|ARAP3	529296|112447442	FCH and double SH3 domains 1|ArfGAP with RhoGAP domain%2C ankyrin repeat and PH domain 3%2C transcript variant X4
13	69940001	69990000	3.15113	LPIN3|ZHX3	521637|512451	lipin 3|zinc fingers and homeoboxes 3%2C transcript variant X7
7	110260001	110310000	3.15065	CAMK4	100337083	calcium/calmodulin dependent protein kinase IV%2C transcript variant X3
9	39220001	39270000	3.15047	SLC16A10	541240	solute carrier family 16 member 10
2	107160001	107210000	3.14962	ZFAND2B|ATG9A|GLB1L|STK16|ABCB6|ANKZF1|TUBA4A	508203|540482|532551|521237|783257|507867|777775	zinc finger AN1-type containing 2B|autophagy related 9A|galactosidase beta 1 like%2C transcript variant X3|serine/threonine kinase 16%2C transcript variant X2|ATP binding cassette subfamily B member 6|ankyrin repeat and zinc finger domain containing 1|tubulin alpha 4a
18	35380001	35430000	3.14858	NRN1L|EDC4|PSMB10|LCAT|SLC12A4|PSKH1	100847846|513171|282328|510960|533876|509656	neuritin 1 like|enhancer of mRNA decapping 4%2C transcript variant X2|proteasome subunit beta 10|lecithin-cholesterol acyltransferase|solute carrier family 12 member 4%2C transcript variant X1|protein serine kinase H1
10	58360001	58410000	3.14847	MAPK6|LEO1	538094|507524	mitogen-activated protein kinase 6%2C transcript variant X4|LEO1 homolog%2C Paf1/RNA polymerase II complex component
18	35580001	35630000	3.14774	ESRP2|PLA2G15|NFATC3	510878|282271|541127	epithelial splicing regulatory protein 2|phospholipase A2 group XV|nuclear factor of activated T cells 3
9	39000001	39050000	3.14742	REV3L	517422	REV3 like%2C DNA directed polymerase zeta catalytic subunit%2C transcript variant X4
20	14020001	14070000	3.14613	CENPK|ADAMTS6	506404|540722	centromere protein K|ADAM metallopeptidase with thrombospondin type 1 motif 6
8	4460001	4510000	3.14589	GALNTL6	615819	polypeptide N-acetylgalactosaminyltransferase like 6
16	460001	510000	3.14545	OR5L1	511893	olfactory receptor%2C family 5%2C subfamily L%2C member 1
4	68840001	68890000	3.14524	HOXA11|HOXA10|HOXA7|HOXA13|HOXA9	100336578|784386|615851|787194|510459	homeobox A11|homeobox A10|homeobox A7|homeobox A13|homeobox A9
7	43440001	43490000	3.14479	R3HDM4|KISS1R|ARID3A	614948|528699|511283	R3H domain containing 4|KISS1 receptor|AT-rich interaction domain 3A
5	56200001	56250000	3.14436	NDUFA4L2|NXPH4|SHMT2|LRP1	613541|539535|507197|533894	NDUFA4%2C mitochondrial complex associated like 2|neurexophilin 4|serine hydroxymethyltransferase 2|LDL receptor related protein 1%2C transcript variant X2
19	31260001	31310000	3.1438	ARHGAP44	509257	Rho GTPase activating protein 44%2C transcript variant X3
7	17100001	17150000	3.14369	ZNF414|PRAM1|MYO1F	538455|504848|532964	zinc finger protein 414|PML-RARA regulated adaptor molecule 1%2C transcript variant X4|myosin IF%2C transcript variant X1
5	57200001	57250000	3.14353	ZC3H10|PA2G4|ERBB3	507466|540272|785655	zinc finger CCCH-type containing 10%2C transcript variant X1|proliferation-associated 2G4|erb-b2 receptor tyrosine kinase 3
5	66680001	66730000	3.14331	PAH	510583	phenylalanine hydroxylase
7	16980001	17030000	3.14288	KANK3|ANGPTL4|RAB11B	509964|509963|532723	KN motif and ankyrin repeat domains 3|angiopoietin like 4|RAB11B%2C member RAS oncogene family
22	10660001	10710000	3.1426	TRANK1|DCLK3	509859|507205	tetratricopeptide repeat and ankyrin repeat containing 1%2C transcript variant X4|doublecortin like kinase 3
7	43500001	43550000	3.14232	WDR18|TMEM259|CNN2|ABCA7|GRIN3B	533356|514413|539019|511762|616000	WD repeat domain 18|transmembrane protein 259%2C transcript variant X3|calponin 2%2C transcript variant X1|ATP binding cassette subfamily A member 7|glutamate ionotropic receptor NMDA type subunit 3B
7	43460001	43510000	3.14229	WDR18|ARID3A	533356|511283	WD repeat domain 18|AT-rich interaction domain 3A
18	14560001	14610000	3.1422	CDK10|SPATA2L|VPS9D1|SPATA33|ZNF276|FANCA	615171|618368|514538|100848931|513761|618375	cyclin dependent kinase 10%2C transcript variant X2|spermatogenesis associated 2 like|VPS9 domain containing 1%2C transcript variant X7|spermatogenesis associated 33%2C transcript variant X2|zinc finger protein 276%2C transcript variant X1|Fanconi anemia complementation group A%2C transcript variant X7
6	116720001	116770000	3.14215	LETM1|FGFR3	513324|281769	leucine zipper and EF-hand containing transmembrane protein 1|fibroblast growth factor receptor 3
19	42800001	42850000	3.1416	RAMP2|VPS25|CNTD1|WNK4|COA3|BECN1|PSME3	504230|534750|100847608|100849076|539832|527278|100336105	receptor activity modifying protein 2|vacuolar protein sorting 25 homolog|cyclin N-terminal domain containing 1|WNK lysine deficient protein kinase 4%2C transcript variant X6|cytochrome c oxidase assembly factor 3|beclin 1|proteasome activator subunit 3%2C transcript variant X1
19	27020001	27070000	3.14121	GPS2|KCTD11|TMEM95|EIF5A|NEURL4|ACAP1|TNK1	518494|539167|614631|444990|528485|508582|510356	G protein pathway suppressor 2|potassium channel tetramerization domain containing 11|transmembrane protein 95%2C transcript variant X7|eukaryotic translation initiation factor 5A%2C transcript variant X4|neuralized E3 ubiquitin protein ligase 4%2C transcript variant X5|ArfGAP with coiled-coil%2C ankyrin repeat and PH domains 1%2C transcript variant X6|tyrosine kinase non receptor 1%2C transcript…
2	90800001	90850000	3.14106	NOP58	507155	NOP58 ribonucleoprotein%2C transcript variant X2
18	35620001	35670000	3.14094	PLA2G15|SLC7A6	282271|530661	phospholipase A2 group XV|solute carrier family 7 member 6%2C transcript variant X5
9	39260001	39310000	3.13947	SLC16A10	541240	solute carrier family 16 member 10
15	49060001	49110000	3.13884	LOC107133471	107133471	olfactory receptor 52K1-like
7	43860001	43910000	3.1388	C7H19orf25|REEP6|APC2|PCSK4	508965|522480|526572|508744	chromosome 7 C19orf25 homolog|receptor accessory protein 6%2C transcript variant X1|APC2%2C WNT signaling pathway regulator%2C transcript variant X3|proprotein convertase subtilisin/kexin type 4%2C transcript variant X13
7	43480001	43530000	3.13876	WDR18|TMEM259|ARID3A|GRIN3B	533356|514413|511283|616000	WD repeat domain 18|transmembrane protein 259%2C transcript variant X3|AT-rich interaction domain 3A|glutamate ionotropic receptor NMDA type subunit 3B
13	57620001	57670000	3.13857	NPEPL1	507384	aminopeptidase like 1
10	37120001	37170000	3.13805	MGA	532556	MGA%2C MAX dimerization protein
7	52720001	52770000	3.1376	RELL2|HDAC3|FCHSD1|ARAP3	529327|404125|529296|112447442	RELT like 2|histone deacetylase 3|FCH and double SH3 domains 1|ArfGAP with RhoGAP domain%2C ankyrin repeat and PH domain 3%2C transcript variant X4
9	41780001	41830000	3.1372	AFG1L	537689	AFG1 like ATPase
18	14720001	14770000	3.1364	CENPBD1|DBNDD1|DEF8|LOC532875	101904456|518157|513349|532875	CENPB DNA-binding domain containing 1|dysbindin domain containing 1%2C transcript variant X5|differentially expressed in FDCP 8 homolog%2C transcript variant X2|AFG3-like protein 1%2C transcript variant X3
18	34860001	34910000	3.13444	PLEKHG4|SLC9A5|KCTD19|FHOD1	787892|512686|523858|787862	pleckstrin homology and RhoGEF domain containing G4%2C transcript variant X3|solute carrier family 9 member A5%2C transcript variant X10|potassium channel tetramerization domain containing 19|formin homology 2 domain containing 1
2	107180001	107230000	3.1341	GLB1L|STK16|ANKZF1|TUBA4A|DNAJB2|TUBA1D	532551|521237|507867|777775|533668|535605	galactosidase beta 1 like%2C transcript variant X3|serine/threonine kinase 16%2C transcript variant X2|ankyrin repeat and zinc finger domain containing 1|tubulin alpha 4a|DnaJ heat shock protein family (Hsp40) member B2|tubulin%2C alpha 3d
20	14060001	14110000	3.13381	ADAMTS6	540722	ADAM metallopeptidase with thrombospondin type 1 motif 6
15	49080001	49130000	3.13379	LOC107133471|LOC785144|LOC100847506	107133471|785144|100847506	olfactory receptor 52K1-like|olfactory receptor%2C family 51%2C subfamily E%2C member 2-like|olfactory receptor 52A5-like
5	69920001	69970000	3.13354	RFX4	533900	regulatory factor X4
18	65800001	65850000	3.13343	LOC101903649|LOC101903385	101903649|101903385	tigger transposable element-derived protein 1-like%2C transcript variant X14|tigger transposable element-derived protein 1-like%2C transcript variant X1
19	27060001	27110000	3.1329	PLSCR3|NLGN2|SPEM2|LOC112442746|TNK1|TMEM256|SPEM1	510355|787986|112442631|112442746|510356|507083|511321	phospholipid scramblase 3|neuroligin 2|SPEM family member 2|uncharacterized protein SPEM3|tyrosine kinase non receptor 1%2C transcript variant X3|transmembrane protein 256|spermatid maturation 1
2	107040001	107090000	3.13227	NHEJ1	509157	non-homologous end joining factor 1%2C transcript variant X1
7	43660001	43710000	3.13196	ATP5F1D|CIRBP|STK11|CBARP|MIDN	338081|507120|100337329|785529|523615	ATP synthase F1 subunit delta|cold inducible RNA binding protein|serine/threonine kinase 11%2C transcript variant X8|CACN subunit beta associated regulatory protein%2C transcript variant X1|midnolin%2C transcript variant X3
2	88300001	88350000	3.13157	FTCDNL1	613365	formiminotransferase cyclodeaminase N-terminal like%2C transcript variant X4
5	56320001	56370000	3.13106	STAT6|NAB2|NEMP1	353105|504755|533988	signal transducer and activator of transcription 6|NGFI-A binding protein 2|nuclear envelope integral membrane protein 1
18	34600001	34650000	3.13085	RRAD|CES2|LOC112442294|CDH16|FAM96B	505165|505928|112442294|508777|614585	RRAD%2C Ras related glycolysis inhibitor and calcium channel regulator|carboxylesterase 2%2C transcript variant X1|40S ribosomal protein S29-like|cadherin 16|family with sequence similarity 96 member B
13	64060001	64110000	3.13065	NCOA6	508899	nuclear receptor coactivator 6%2C transcript variant X9
7	49760001	49810000	3.13052	REEP2|KDM3B	532432|100848816	receptor accessory protein 2%2C transcript variant X3|lysine demethylase 3B%2C transcript variant X4
11	68240001	68290000	3.13052	SNRNP27|MXD1	790677|514626	small nuclear ribonucleoprotein U4/U6.U5 subunit 27|MAX dimerization protein 1%2C transcript variant X1
18	34840001	34890000	3.13035	TMEM208|LOC525426|SLC9A5|FHOD1	507222|525426|512686|787862	transmembrane protein 208|F-box/LRR-repeat protein 2%2C transcript variant X1|solute carrier family 9 member A5%2C transcript variant X10|formin homology 2 domain containing 1
5	70040001	70090000	3.12992	RFX4|RIC8B	533900|522873	regulatory factor X4|RIC8 guanine nucleotide exchange factor B%2C transcript variant X6
7	54000001	54050000	3.12988	ARHGAP26	538219	Rho GTPase activating protein 26%2C transcript variant X6
7	17060001	17110000	3.1288	HNRNPM|PRAM1	515290|504848	heterogeneous nuclear ribonucleoprotein M%2C transcript variant X16|PML-RARA regulated adaptor molecule 1%2C transcript variant X4
5	69880001	69930000	3.12813	RFX4	533900	regulatory factor X4
15	47240001	47290000	3.12548	OR52N2	787652	olfactory receptor%2C family 52%2C subfamily N%2C member 2
21	47020001	47070000	3.12526	SLC25A21	513423	solute carrier family 25 member 21%2C transcript variant X8
3	54220001	54270000	3.12525	GBP4	613313	guanylate binding protein 4
2	90920001	90970000	3.12502	BMPR2	407127	bone morphogenetic protein receptor type 2%2C transcript variant X1
11	95140001	95190000	3.12487	LHX2	783763	LIM homeobox 2
5	44280001	44330000	3.12482	LOC617219	617219	lysozyme C%2C tracheal isozyme%2C transcript variant X2
2	90760001	90810000	3.12479	SUMO1|NOP58	614967|507155	small ubiquitin-like modifier 1|NOP58 ribonucleoprotein%2C transcript variant X2
10	58520001	58570000	3.12468	TMOD3|TMOD2	533257|532085	tropomodulin 3|tropomodulin 2
14	55960001	56010000	3.12462	EMC2	616813	ER membrane protein complex subunit 2
3	21400001	21450000	3.12439	POLR3GL|ANKRD34A|LIX1L|RBM8A	505641|538433|788858|518045	RNA polymerase III subunit G like%2C transcript variant X2|ankyrin repeat domain 34A%2C transcript variant X1|limb and CNS expressed 1 like|RNA binding motif protein 8A
7	46120001	46170000	3.12384	SAR1B	515999	secretion associated Ras related GTPase 1B
3	9420001	9470000	3.12323	PEA15|DCAF8	510586|510316	proliferation and apoptosis adaptor protein 15|DDB1 and CUL4 associated factor 8%2C transcript variant X6
8	50820001	50870000	3.12309	TRPM6	527597	transient receptor potential cation channel subfamily M member 6%2C transcript variant X2
5	81460001	81510000	3.12301	CCDC91	530230	coiled-coil domain containing 91%2C transcript variant X7
22	10480001	10530000	3.12298	MLH1	533652	mutL homolog 1
7	52700001	52750000	3.12298	RELL2|HDAC3|FCHSD1|ARAP3|DIAPH1	529327|404125|529296|112447442|786565	RELT like 2|histone deacetylase 3|FCH and double SH3 domains 1|ArfGAP with RhoGAP domain%2C ankyrin repeat and PH domain 3%2C transcript variant X4|diaphanous related formin 1%2C transcript variant X2
1	2860001	2910000	3.1229	SYNJ1	282087	synaptojanin 1
18	36900001	36950000	3.12257	WWP2	512457	WW domain containing E3 ubiquitin protein ligase 2%2C transcript variant X2
22	10440001	10490000	3.12253	LRRFIP2|MLH1	510368|533652	LRR binding FLII interacting protein 2%2C transcript variant X16|mutL homolog 1
4	44940001	44990000	3.12216	RELN	281450	reelin%2C transcript variant X1
4	114220001	114270000	3.12196	PRKAG2	504219	protein kinase AMP-activated non-catalytic subunit gamma 2%2C transcript variant X8
7	50820001	50870000	3.12121	UBE2D2|CXXC5	541003|538485	ubiquitin conjugating enzyme E2 D2%2C transcript variant X1|CXXC finger protein 5
14	55980001	56030000	3.11986	EMC2	616813	ER membrane protein complex subunit 2
4	94280001	94330000	3.11916	MARK4|COPG2	525675|536616	microtubule affinity regulating kinase 4|coatomer protein complex subunit gamma 2%2C transcript variant X2
4	54060001	54110000	3.11913	FOXP2	505502	forkhead box P2
17	56860001	56910000	3.11762	SUDS3|TAOK3	506646|534620	SDS3 homolog%2C SIN3A corepressor complex component|TAO kinase 3
10	58380001	58430000	3.11741	LEO1	507524	LEO1 homolog%2C Paf1/RNA polymerase II complex component
8	26240001	26290000	3.11668	ADAMTSL1	101909640	ADAMTS like 1%2C transcript variant X2
15	84580001	84630000	3.1165	LOC100299117	100299117	olfactory receptor 4C46-like
8	111960001	112010000	3.11596	MYT1L	537684	myelin transcription factor 1 like
18	14580001	14630000	3.11565	VPS9D1|ZNF276|FANCA	514538|513761|618375	VPS9 domain containing 1%2C transcript variant X7|zinc finger protein 276%2C transcript variant X1|Fanconi anemia complementation group A%2C transcript variant X7
5	34400001	34450000	3.11559	ARID2	517876	AT-rich interaction domain 2
19	27500001	27550000	3.11478	TMEM88|NAA38|CYB5D1|DNAH2|KDM6B	507172|538931|507171|789044|100140276	transmembrane protein 88|N(alpha)-acetyltransferase 38%2C NatC auxiliary subunit|cytochrome b5 domain containing 1|dynein axonemal heavy chain 2|lysine demethylase 6B%2C transcript variant X8
12	69780001	69830000	3.11383	LOC104973089	104973089	multidrug resistance-associated protein 4-like
6	116640001	116690000	3.11308	NELFA|NSD2	789389|540769	negative elongation factor complex member A|nuclear receptor binding SET domain protein 2%2C transcript variant X6
5	56680001	56730000	3.11305	HSD17B6|PRIM1	533086|506240	hydroxysteroid (17-beta) dehydrogenase 6|DNA primase subunit 1%2C transcript variant X1
2	90820001	90870000	3.11228	BMPR2	407127	bone morphogenetic protein receptor type 2%2C transcript variant X1
23	16580001	16630000	3.11224	LOC112443696|PEX6|PPP2R5D	112443696|534944|100134966	glycine N-methyltransferase-like|peroxisomal biogenesis factor 6|protein phosphatase 2 regulatory subunit B'delta
19	27040001	27090000	3.11177	KCTD11|TMEM95|PLSCR3|NLGN2|ACAP1|TNK1|TMEM256	539167|614631|510355|787986|508582|510356|507083	potassium channel tetramerization domain containing 11|transmembrane protein 95%2C transcript variant X7|phospholipid scramblase 3|neuroligin 2|ArfGAP with coiled-coil%2C ankyrin repeat and PH domains 1%2C transcript variant X6|tyrosine kinase non receptor 1%2C transcript variant X3|transmembrane protein 256
3	103880001	103930000	3.11158	FOXJ3	539458	forkhead box J3%2C transcript variant X4
4	68900001	68950000	3.11157	HOXA5|HOXA4|HOXA2|HOXA1|HOXA3	768039|538865|524150|537889|509991	homeobox A5|homeobox A4|homeobox A2|homeobox A1|homeobox A3%2C transcript variant X2
26	50200001	50250000	3.11152	TCERG1L	101906614	transcription elongation regulator 1 like
11	68200001	68250000	3.11143	SNRNP27|GMCL1	790677|513934	small nuclear ribonucleoprotein U4/U6.U5 subunit 27|germ cell-less%2C spermatogenesis associated 1
13	57900001	57950000	3.11114	APCDD1L|VAPB	617376|326580	APC down-regulated 1 like|VAMP associated protein B and C
10	58700001	58750000	3.11011	DMXL2	782535	Dmx like 2%2C transcript variant X5
8	7260001	7310000	3.10852	LOC112447767|LOC782699	112447767|782699	disintegrin and metalloproteinase domain-containing protein 20-like|disintegrin and metalloproteinase domain-containing protein 20
5	69900001	69950000	3.10838	RFX4	533900	regulatory factor X4
3	21440001	21490000	3.10724	LOC789231|PEX11B|LIX1L|RBM8A|ITGA10|ANKRD35	789231|506527|788858|518045|506526|514513	gonadotropin-releasing hormone II receptor-like%2C transcript variant X1|peroxisomal biogenesis factor 11 beta|limb and CNS expressed 1 like|RNA binding motif protein 8A|integrin subunit alpha 10|ankyrin repeat domain 35
16	51000001	51050000	3.10724	MMP23|FNDC10|MIB2|CDK11B	527590|100847392|538270|493708	matrix metallopeptidase 23|fibronectin type III domain containing 10%2C transcript variant X2|mindbomb E3 ubiquitin protein ligase 2%2C transcript variant X8|cyclin dependent kinase 11B
18	34820001	34870000	3.10713	EXOC3L1|ELMO3|TMEM208|KIAA0895L|E2F4|LOC525426|FHOD1	526306|525427|507222|512420|525428|525426|787862	exocyst complex component 3 like 1%2C transcript variant X11|engulfment and cell motility 3|transmembrane protein 208|KIAA0895 like%2C transcript variant X1|E2F transcription factor 4|F-box/LRR-repeat protein 2%2C transcript variant X1|formin homology 2 domain containing 1
22	10420001	10470000	3.10569	LRRFIP2|MLH1	510368|533652	LRR binding FLII interacting protein 2%2C transcript variant X16|mutL homolog 1
7	54080001	54130000	3.10516	ARHGAP26	538219	Rho GTPase activating protein 26%2C transcript variant X6
18	14700001	14750000	3.10463	MC1R|CENPBD1|TCF25|TUBB3|DEF8|LOC532875	281298|101904456|100848970|768070|513349|532875	melanocortin 1 receptor|CENPB DNA-binding domain containing 1|transcription factor 25|tubulin beta 3 class III|differentially expressed in FDCP 8 homolog%2C transcript variant X2|AFG3-like protein 1%2C transcript variant X3
18	35640001	35690000	3.10429	SLC7A6OS|PRMT7|SLC7A6	512543|514202|530661	solute carrier family 7 member 6 opposite strand|protein arginine methyltransferase 7%2C transcript variant X5|solute carrier family 7 member 6%2C transcript variant X5
3	9440001	9490000	3.10391	CASQ1|PEA15|ATP1A4|DCAF8	508394|510586|537960|510316	calsequestrin 1|proliferation and apoptosis adaptor protein 15|ATPase Na+/K+ transporting subunit alpha 4|DDB1 and CUL4 associated factor 8%2C transcript variant X6
19	27280001	27330000	3.10348	TNFSF12|LOC107131516|TNFSF13|EIF4A1|MPDU1|SOX15|SENP3|CD68|FXR2	100551513|107131516|538567|504958|504961|505878|100138267|504960|618127	tumor necrosis factor (ligand) superfamily%2C member 12|uncharacterized LOC107131516|TNF superfamily member 13|eukaryotic translation initiation factor 4A1|mannose-P-dolichol utilization defect 1|SRY-box 15|SUMO specific peptidase 3|CD68 molecule|FMR1 autosomal homolog 2%2C transcript variant X4
2	120800001	120850000	3.10228	FNDC5|YARS|S100PBP	538905|281581|539983	fibronectin type III domain containing 5|tyrosyl-tRNA synthetase|S100P binding protein%2C transcript variant X5
5	57080001	57130000	3.102	SLC39A5|ANKRD52|NABP2|RNF41	511782|521057|533842|614134	solute carrier family 39 member 5|ankyrin repeat domain 52|nucleic acid binding protein 2|ring finger protein 41
9	38980001	39030000	3.10197	REV3L	517422	REV3 like%2C DNA directed polymerase zeta catalytic subunit%2C transcript variant X4
7	43600001	43650000	3.10148	SBNO2	512682	strawberry notch homolog 2%2C transcript variant X4
1	2780001	2830000	3.10144	PAXBP1|SYNJ1	514918|282087	PAX3 and PAX7 binding protein 1|synaptojanin 1
19	36860001	36910000	3.10043	FAM117A	509931	family with sequence similarity 117 member A%2C transcript variant X1
13	57880001	57930000	3.09927	APCDD1L|VAPB	617376|326580	APC down-regulated 1 like|VAMP associated protein B and C
8	59240001	59290000	3.09923	DNAJB5|PHF24	540083|615254	DnaJ heat shock protein family (Hsp40) member B5%2C transcript variant X1|PHD finger protein 24%2C transcript variant X1
2	120820001	120870000	3.09851	YARS|S100PBP	281581|539983	tyrosyl-tRNA synthetase|S100P binding protein%2C transcript variant X5
9	60380001	60430000	3.0985	CASP8AP2|MDN1	505138|535163	caspase 8 associated protein 2%2C transcript variant X3|midasin AAA ATPase 1
2	121320001	121370000	3.09844	CCDC28B	507607	coiled-coil domain containing 28B
11	94300001	94350000	3.09839	STRBP	516282	spermatid perinuclear RNA binding protein
16	21740001	21790000	3.09786	RRP15	505387	ribosomal RNA processing 15 homolog
10	57720001	57770000	3.09766	FAM214A	522864	family with sequence similarity 214 member A%2C transcript variant X9
21	45800001	45850000	3.0976	RALGAPA1	618573	Ral GTPase activating protein catalytic alpha subunit 1%2C transcript variant X6
2	88460001	88510000	3.09711	C2H2orf69|TYW5|FTCDNL1	535735|539498|613365	chromosome 2 C2orf69 homolog|tRNA-yW synthesizing protein 5%2C transcript variant X2|formiminotransferase cyclodeaminase N-terminal like%2C transcript variant X4
25	26840001	26890000	3.09689	TMEM265|CCDC189|RNF40|PHKG2	511420|615350|539901|512670	transmembrane protein 265|coiled-coil domain containing 189%2C transcript variant X1|ring finger protein 40|phosphorylase kinase catalytic subunit gamma 2
4	68860001	68910000	3.09655	HOXA11|HOXA10|HOXA7|HOXA5|HOXA9|HOXA6|HOXA3	100336578|784386|615851|768039|510459|100848736|509991	homeobox A11|homeobox A10|homeobox A7|homeobox A5|homeobox A9|homeobox A6|homeobox A3%2C transcript variant X2
9	41580001	41630000	3.09635	FOXO3	535530	forkhead box O3
13	57860001	57910000	3.09531	APCDD1L	617376	APC down-regulated 1 like
16	7020001	7070000	3.09526	LOC112441816	112441816	uncharacterized LOC112441816%2C transcript variant X2
2	90840001	90890000	3.09488	BMPR2	407127	bone morphogenetic protein receptor type 2%2C transcript variant X1
29	45240001	45290000	3.09476	POLD4|RAD9A|CLCF1	617899|504647|100336481	DNA polymerase delta 4%2C accessory subunit|RAD9 checkpoint clamp component A%2C transcript variant X4|cardiotrophin like cytokine factor 1%2C transcript variant X1
21	10540001	10590000	3.09455	NR2F2	281945	nuclear receptor subfamily 2 group F member 2
13	69920001	69970000	3.09438	ZHX3	512451	zinc fingers and homeoboxes 3%2C transcript variant X7
16	51180001	51230000	3.09437	TAS1R3|INTS11|PUSL1|DVL1|CPTP|ACAP3|SCNN1D	101904771|522378|617640|523325|505009|515444|528813	taste 1 receptor member 3%2C transcript variant X2|integrator complex subunit 11|pseudouridylate synthase-like 1%2C transcript variant X3|dishevelled segment polarity protein 1%2C transcript variant X9|ceramide-1-phosphate transfer protein%2C transcript variant X1|ArfGAP with coiled-coil%2C ankyrin repeat and PH domains 3|sodium channel epithelial 1 delta subunit%2C transcript variant X4
8	79460001	79510000	3.09368	ZCCHC6	513209	zinc finger CCHC-type containing 6%2C transcript variant X2
19	26920001	26970000	3.09361	DVL2|GABARAP|CTDNEP1|CLDN7|DLG4|ACADVL|PHF23|ELP5	614312|327715|509192|512975|100137840|282130|539774|512976	dishevelled segment polarity protein 2|GABA type A receptor-associated protein|CTD nuclear envelope phosphatase 1|claudin 7|discs large MAGUK scaffold protein 4|acyl-CoA dehydrogenase very long chain|PHD finger protein 23%2C transcript variant X1|elongator acetyltransferase complex subunit 5
8	38120001	38170000	3.09356	KDM4C	535671	lysine demethylase 4C%2C transcript variant X2
4	44920001	44970000	3.09353	RELN	281450	reelin%2C transcript variant X1
19	48760001	48810000	3.09322	SMURF2	540826	SMAD specific E3 ubiquitin protein ligase 2
5	66660001	66710000	3.09291	PAH	510583	phenylalanine hydroxylase
2	90780001	90830000	3.09202	NOP58	507155	NOP58 ribonucleoprotein%2C transcript variant X2
5	69960001	70010000	3.09175	RFX4	533900	regulatory factor X4
3	21420001	21470000	3.09153	LOC789231|PEX11B|LIX1L|RBM8A|ITGA10	789231|506527|788858|518045|506526	gonadotropin-releasing hormone II receptor-like%2C transcript variant X1|peroxisomal biogenesis factor 11 beta|limb and CNS expressed 1 like|RNA binding motif protein 8A|integrin subunit alpha 10
18	34880001	34930000	3.09083	PLEKHG4|SLC9A5|KCTD19	787892|512686|523858	pleckstrin homology and RhoGEF domain containing G4%2C transcript variant X3|solute carrier family 9 member A5%2C transcript variant X10|potassium channel tetramerization domain containing 19
10	57740001	57790000	3.09052	FAM214A	522864	family with sequence similarity 214 member A%2C transcript variant X9
17	56840001	56890000	3.08955	SUDS3|TAOK3	506646|534620	SDS3 homolog%2C SIN3A corepressor complex component|TAO kinase 3
11	95080001	95130000	3.08915	LHX2	783763	LIM homeobox 2
11	72280001	72330000	3.08886	SNX17|EIF2B4|MPV17|PPM1G|ZNF513|GTF3C2	529972|521926|505763|286880|100138621|782752	sorting nexin 17%2C transcript variant X1|eukaryotic translation initiation factor 2B subunit delta%2C transcript variant X1|MPV17%2C mitochondrial inner membrane protein|protein phosphatase%2C Mg2+/Mn2+ dependent 1G|zinc finger protein 513%2C transcript variant X2|general transcription factor IIIC subunit 2%2C transcript variant X4
11	68220001	68270000	3.08839	SNRNP27|GMCL1|MXD1	790677|513934|514626	small nuclear ribonucleoprotein U4/U6.U5 subunit 27|germ cell-less%2C spermatogenesis associated 1|MAX dimerization protein 1%2C transcript variant X1
15	55860001	55910000	3.08823	EMSY	540919	EMSY%2C BRCA2 interacting transcriptional repressor
22	10380001	10430000	3.0876	LRRFIP2	510368	LRR binding FLII interacting protein 2%2C transcript variant X16
2	107080001	107130000	3.08759	CNPPD1|RETREG2|SLC23A3|NHEJ1	507473|507475|523081|509157	cyclin Pas1/PHO80 domain containing 1%2C transcript variant X2|reticulophagy regulator family member 2|solute carrier family 23 member 3|non-homologous end joining factor 1%2C transcript variant X1
10	58920001	58970000	3.08726	GLDN	781681	gliomedin%2C transcript variant X3
5	59140001	59190000	3.08655	LOC788285	788285	olfactory receptor 6C74
8	79440001	79490000	3.08542	ISCA1|ZCCHC6	514652|513209	iron-sulfur cluster assembly 1%2C transcript variant X2|zinc finger CCHC-type containing 6%2C transcript variant X2
2	88360001	88410000	3.08535	FTCDNL1	613365	formiminotransferase cyclodeaminase N-terminal like%2C transcript variant X4
5	70000001	70050000	3.08485	RFX4	533900	regulatory factor X4
18	36880001	36930000	3.08475	WWP2	512457	WW domain containing E3 ubiquitin protein ligase 2%2C transcript variant X2
7	50800001	50850000	3.08472	UBE2D2	541003	ubiquitin conjugating enzyme E2 D2%2C transcript variant X1
22	10460001	10510000	3.08471	MLH1	533652	mutL homolog 1
7	51260001	51310000	3.08447	PURA	782746	purine rich element binding protein A
12	21460001	21510000	3.08408	NEK5	100138147	NIMA related kinase 5%2C transcript variant X2
28	160001	210000	3.08406	LOC104968693	104968693	olfactory receptor 4P4-like
5	25980001	26030000	3.08405	HOXC5|HOXC6|HOXC8|HOXC4|HOXC9	100140629|317660|100295249|613740|100295214	homeobox C5|homeobox C6%2C transcript variant X3|homeobox C8|homeobox C4|homeobox C9
5	30760001	30810000	3.08388	KMT2D|PRKAG1	506805|282324	lysine methyltransferase 2D%2C transcript variant X2|protein kinase AMP-activated non-catalytic subunit gamma 1
2	90940001	90990000	3.08355	BMPR2	407127	bone morphogenetic protein receptor type 2%2C transcript variant X1
8	76980001	77030000	3.08344	GKAP1	613960	G kinase anchoring protein 1%2C transcript variant X1
5	70020001	70070000	3.0834	RFX4|RIC8B	533900|522873	regulatory factor X4|RIC8 guanine nucleotide exchange factor B%2C transcript variant X6
7	50840001	50890000	3.08301	CXXC5	538485	CXXC finger protein 5
23	47640001	47690000	3.08234	BMP6	617566	bone morphogenetic protein 6%2C transcript variant X1
10	58320001	58370000	3.08232	MAPK6	538094	mitogen-activated protein kinase 6%2C transcript variant X4
5	9220001	9270000	3.0823	PAWR	532789	pro-apoptotic WT1 regulator
18	35660001	35710000	3.08194	SLC7A6OS|PRMT7|SLC7A6	512543|514202|530661	solute carrier family 7 member 6 opposite strand|protein arginine methyltransferase 7%2C transcript variant X5|solute carrier family 7 member 6%2C transcript variant X5
17	57020001	57070000	3.08149	TAOK3	534620	TAO kinase 3
1	157940001	157990000	3.08075	ZBED9	104970957	zinc finger BED-type containing 9
13	57480001	57530000	3.08052	GNAS|LOC101909083|LOC112449315	281793|101909083|112449315	GNAS complex locus%2C transcript variant X9|uncharacterized LOC101909083%2C transcript variant X3|guanine nucleotide-binding protein G(s) subunit alpha isoforms XLas-like%2C transcript variant X3
10	57760001	57810000	3.08026	FAM214A	522864	family with sequence similarity 214 member A%2C transcript variant X9
13	64100001	64150000	3.07994	NCOA6	508899	nuclear receptor coactivator 6%2C transcript variant X9
26	50380001	50430000	3.07987	TCERG1L	101906614	transcription elongation regulator 1 like
5	69700001	69750000	3.07962	TCP11L2|POLR3B	541012|540839	t-complex 11 like 2|RNA polymerase III subunit B
7	17040001	17090000	3.07951	HNRNPM|MARCH2	515290|508949	heterogeneous nuclear ribonucleoprotein M%2C transcript variant X16|membrane associated ring-CH-type finger 2
11	94320001	94370000	3.07949	STRBP	516282	spermatid perinuclear RNA binding protein
5	56800001	56850000	3.07946	BAZ2A|RBMS2	509799|509798	bromodomain adjacent to zinc finger domain 2A%2C transcript variant X12|RNA binding motif single stranded interacting protein 2
16	50980001	51030000	3.0789	MMP23|SLC35E2|MIB2|CDK11B	527590|527591|538270|493708	matrix metallopeptidase 23|solute carrier family 35%2C member E2%2C transcript variant X4|mindbomb E3 ubiquitin protein ligase 2%2C transcript variant X8|cyclin dependent kinase 11B
3	103900001	103950000	3.0788	FOXJ3	539458	forkhead box J3%2C transcript variant X4
7	46100001	46150000	3.07863	JADE2|SAR1B	512319|515999	jade family PHD finger 2%2C transcript variant X7|secretion associated Ras related GTPase 1B
5	34360001	34410000	3.07836	ARID2	517876	AT-rich interaction domain 2
18	35460001	35510000	3.07799	DPEP2|DPEP2NB|DDX28|DUS2	539370|104974818|539411|509795	dipeptidase 2%2C transcript variant X1|DPEP2 neighbor|DEAD-box helicase 28|dihydrouridine synthase 2%2C transcript variant X4
6	116820001	116870000	3.0778	TMEM129|TACC3|SLBP	518991|506194|444868	transmembrane protein 129|transforming acidic coiled-coil containing protein 3%2C transcript variant X3|stem-loop binding protein
21	45780001	45830000	3.07777	RALGAPA1	618573	Ral GTPase activating protein catalytic alpha subunit 1%2C transcript variant X6
8	103360001	103410000	3.07751	COL27A1	513668	collagen type XXVII alpha 1 chain%2C transcript variant X5
5	81280001	81330000	3.07733	CCDC91	530230	coiled-coil domain containing 91%2C transcript variant X7
9	60340001	60390000	3.07699	GJA10|CASP8AP2|BACH2	100138447|505138|538296	gap junction protein alpha 10|caspase 8 associated protein 2%2C transcript variant X3|BTB domain and CNC homolog 2%2C transcript variant X3
7	43640001	43690000	3.0769	ATP5F1D|STK11|CBARP|MIDN	338081|100337329|785529|523615	ATP synthase F1 subunit delta|serine/threonine kinase 11%2C transcript variant X8|CACN subunit beta associated regulatory protein%2C transcript variant X1|midnolin%2C transcript variant X3
5	9240001	9290000	3.07664	PAWR	532789	pro-apoptotic WT1 regulator
2	7940001	7990000	3.0763	GULP1	615926	GULP%2C engulfment adaptor PTB domain containing 1
5	30820001	30870000	3.07573	WNT10B|DDN|WNT1|ARF3	539337|616492|540662|510994	Wnt family member 10B|dendrin%2C transcript variant X2|Wnt family member 1|ADP ribosylation factor 3
5	57120001	57170000	3.07568	MYL6B|RNF41|MYL6|SMARCC2	515421|614134|281341|509060	myosin light chain 6B|ring finger protein 41|myosin light chain 6|SWI/SNF related%2C matrix associated%2C actin dependent regulator of chromatin subfamily c member 2
18	35560001	35610000	3.07565	ESRP2|NFATC3	510878|541127	epithelial splicing regulatory protein 2|nuclear factor of activated T cells 3
20	14600001	14650000	3.07556	CWC27	504397	CWC27 spliceosome associated protein homolog%2C transcript variant X4
27	6920001	6970000	3.07535	DEFB	768318	defensin%2C beta
3	101000001	101050000	3.07511	LOC112446022|UROD|HECTD3|ZSWIM5	112446022|504914|513646|540778	zinc finger SWIM domain-containing protein 5-like|uroporphyrinogen decarboxylase|HECT domain E3 ubiquitin protein ligase 3|zinc finger SWIM-type containing 5
22	10360001	10410000	3.07502	LRRFIP2	510368	LRR binding FLII interacting protein 2%2C transcript variant X16
25	26240001	26290000	3.07498	C25H16orf92|DOC2A|HIRIP3|FAM57B|INO80E|TAOK2	101907367|528120|539704|785988|614852|533897	chromosome 25 C16orf92 homolog|double C2 domain alpha|HIRA interacting protein 3%2C transcript variant X1|family with sequence similarity 57 member B|INO80 complex subunit E|TAO kinase 2%2C transcript variant X1
18	36860001	36910000	3.07488	WWP2	512457	WW domain containing E3 ubiquitin protein ligase 2%2C transcript variant X2
1	2880001	2930000	3.07439	CFAP298|SYNJ1	535482|282087	cilia and flagella associated protein 298%2C transcript variant X2|synaptojanin 1
15	74300001	74350000	3.07391	EXT2	281151	exostosin glycosyltransferase 2%2C transcript variant X3
7	43880001	43930000	3.07351	C7H19orf25|REEP6|ADAMTSL5|PCSK4	508965|522480|107131164|508744	chromosome 7 C19orf25 homolog|receptor accessory protein 6%2C transcript variant X1|ADAMTS like 5%2C transcript variant X10|proprotein convertase subtilisin/kexin type 4%2C transcript variant X13
19	37860001	37910000	3.07303	HOXB9|HOXB7|HOXB5|HOXB6|HOXB8	783873|281820|112442653|112442654|785855	homeobox B9|homeobox B7|homeobox B5|homeobox B6|homeobox B8%2C transcript variant X3
16	21720001	21770000	3.07299	RRP15	505387	ribosomal RNA processing 15 homolog
5	55960001	56010000	3.07287	DDIT3|ARHGAP9|INHBE|GLI1|MARS	777788|507960|517587|517588|512531	DNA damage inducible transcript 3%2C transcript variant X1|Rho GTPase activating protein 9%2C transcript variant X2|inhibin subunit beta E|GLI family zinc finger 1|methionyl-tRNA synthetase
18	35480001	35530000	3.07267	DUS2|NFATC3	509795|541127	dihydrouridine synthase 2%2C transcript variant X4|nuclear factor of activated T cells 3
13	47320001	47370000	3.07228	SLC23A2	783536	solute carrier family 23 member 2
7	19940001	19990000	3.07166	ZBTB7A|PIAS4	788491|534722	zinc finger and BTB domain containing 7A%2C transcript variant X2|protein inhibitor of activated STAT 4
18	35100001	35150000	3.07154	CTCF|RIPOR1	517097|100336872	CCCTC-binding factor%2C transcript variant X2|RHO family interacting cell polarization regulator 1%2C transcript variant X8
8	77000001	77050000	3.07144	GKAP1	613960	G kinase anchoring protein 1%2C transcript variant X1
19	27400001	27450000	3.07134	EFNB3|DNAH2|WRAP53	617714|789044|509631	ephrin B3|dynein axonemal heavy chain 2|WD repeat containing antisense to TP53
20	14000001	14050000	3.07101	CENPK|ADAMTS6	506404|540722	centromere protein K|ADAM metallopeptidase with thrombospondin type 1 motif 6
18	21600001	21650000	3.07091	CHD9	539275	chromodomain helicase DNA binding protein 9%2C transcript variant X14
6	116620001	116670000	3.07053	C6H4orf48|NELFA|NSD2	615222|789389|540769	chromosome 6 C4orf48 homolog|negative elongation factor complex member A|nuclear receptor binding SET domain protein 2%2C transcript variant X6
19	42780001	42830000	3.07046	RAMP2|VPS25|CNTD1|EZH1|WNK4|COA3	504230|534750|100847608|533087|100849076|539832	receptor activity modifying protein 2|vacuolar protein sorting 25 homolog|cyclin N-terminal domain containing 1|enhancer of zeste 1 polycomb repressive complex 2 subunit|WNK lysine deficient protein kinase 4%2C transcript variant X6|cytochrome c oxidase assembly factor 3
13	57500001	57550000	3.07043	GNAS|LOC101909083|LOC112449315	281793|101909083|112449315	GNAS complex locus%2C transcript variant X9|uncharacterized LOC101909083%2C transcript variant X3|guanine nucleotide-binding protein G(s) subunit alpha isoforms XLas-like%2C transcript variant X3
19	27360001	27410000	3.07029	ATP1B2|EFNB3|TP53|WRAP53	282562|617714|281542|509631	ATPase Na+/K+ transporting subunit beta 2|ephrin B3|tumor protein p53%2C transcript variant X1|WD repeat containing antisense to TP53
5	57020001	57070000	3.07023	COQ10A|CNPY2|CS|PAN2	538821|506534|280682|538820	coenzyme Q10A|canopy FGF signaling regulator 2|citrate synthase%2C transcript variant X1|poly(A) specific ribonuclease subunit PAN2%2C transcript variant X11
7	17020001	17070000	3.07011	RAB11B|HNRNPM|MARCH2	532723|515290|508949	RAB11B%2C member RAS oncogene family|heterogeneous nuclear ribonucleoprotein M%2C transcript variant X16|membrane associated ring-CH-type finger 2
9	38920001	38970000	3.06988	LOC784866|REV3L	784866|517422	uncharacterized LOC784866%2C transcript variant X2|REV3 like%2C DNA directed polymerase zeta catalytic subunit%2C transcript variant X4
1	136880001	136930000	3.06955	UBA5|ACAD11	509292|526956	ubiquitin like modifier activating enzyme 5|acyl-CoA dehydrogenase family member 11
6	116700001	116750000	3.06922	LETM1|NSD2	513324|540769	leucine zipper and EF-hand containing transmembrane protein 1|nuclear receptor binding SET domain protein 2%2C transcript variant X6
1	2900001	2950000	3.06918	CFAP298|SYNJ1	535482|282087	cilia and flagella associated protein 298%2C transcript variant X2|synaptojanin 1
7	49780001	49830000	3.06912	REEP2|EGR1|KDM3B	532432|407125|100848816	receptor accessory protein 2%2C transcript variant X3|early growth response 1|lysine demethylase 3B%2C transcript variant X4
25	26760001	26810000	3.06907	ZNF689|PRR14|FBRS	539836|533235|615050	zinc finger protein 689|proline rich 14|fibrosin
7	45740001	45790000	3.06887	TCF7	782690	transcription factor 7%2C transcript variant X3
13	69780001	69830000	3.06853	PLCG1|TOP1|ZHX3	281987|534799|512451	phospholipase C gamma 1|DNA topoisomerase I%2C transcript variant X1|zinc fingers and homeoboxes 3%2C transcript variant X7
7	49820001	49870000	3.06845	EGR1|ETF1	407125|541077	early growth response 1|eukaryotic translation termination factor 1
15	79260001	79310000	3.06831	LOC508180|LOC615824|OR8J1	508180|615824|522150	olfactory receptor%2C family 8%2C subfamily J%2C member 3-like|olfactory receptor 8J1|olfactory receptor%2C family 8%2C subfamily J%2C member 1
5	70060001	70110000	3.06831	RIC8B	522873	RIC8 guanine nucleotide exchange factor B%2C transcript variant X6
11	74480001	74530000	3.06824	NCOA1	525346	nuclear receptor coactivator 1%2C transcript variant X7
21	47040001	47090000	3.06817	SLC25A21	513423	solute carrier family 25 member 21%2C transcript variant X8
11	94280001	94330000	3.06727	STRBP	516282	spermatid perinuclear RNA binding protein
9	60400001	60450000	3.06724	CASP8AP2|MDN1	505138|535163	caspase 8 associated protein 2%2C transcript variant X3|midasin AAA ATPase 1
5	59060001	59110000	3.0672	LOC788242	788242	olfactory receptor%2C family 6%2C subfamily C%2C member 4-like
17	52220001	52270000	3.06698	KMT5A|SBNO1	532622|540582	lysine methyltransferase 5A|strawberry notch homolog 1%2C transcript variant X4
5	30940001	30990000	3.06655	DDX23|CACNB3|ADCY6	537395|282160|509936	DEAD-box helicase 23|calcium voltage-gated channel auxiliary subunit beta 3|adenylate cyclase 6
1	2800001	2850000	3.06583	PAXBP1|SYNJ1	514918|282087	PAX3 and PAX7 binding protein 1|synaptojanin 1
24	43060001	43110000	3.06519	CEP76|PSMG2|PTPN2	515285|533993|540888	centrosomal protein 76|proteasome assembly chaperone 2|protein tyrosine phosphatase%2C non-receptor type 2%2C transcript variant X7
5	32460001	32510000	3.06515	HDAC7|SLC48A1	509843|784685	histone deacetylase 7%2C transcript variant X11|solute carrier family 48 member 1
11	68180001	68230000	3.06509	GMCL1	513934	germ cell-less%2C spermatogenesis associated 1
16	51220001	51270000	3.06492	LOC112441769|C1QTNF12|B3GALT6|ACAP3|SCNN1D|UBE2J2	112441769|506102|522406|515444|528813|506103	proline-rich protein 2-like|C1q and TNF related 12|beta-1%2C3-galactosyltransferase 6|ArfGAP with coiled-coil%2C ankyrin repeat and PH domains 3|sodium channel epithelial 1 delta subunit%2C transcript variant X4|ubiquitin conjugating enzyme E2 J2
1	157960001	158010000	3.0648	GPX5|ZBED9	525988|104970957	glutathione peroxidase 5|zinc finger BED-type containing 9
5	9260001	9310000	3.06464	PPP1R12A	538606	protein phosphatase 1 regulatory subunit 12A
5	57160001	57210000	3.06434	MYL6B|ZC3H10|MYL6|ESYT1|PA2G4|SMARCC2	515421|507466|281341|520669|540272|509060	myosin light chain 6B|zinc finger CCCH-type containing 10%2C transcript variant X1|myosin light chain 6|extended synaptotagmin 1|proliferation-associated 2G4|SWI/SNF related%2C matrix associated%2C actin dependent regulator of chromatin subfamily c member 2
7	43260001	43310000	3.06426	FGF22|FSTL3|PRSS57|RNF126|PALM	519657|515367|515368|507447|786096	fibroblast growth factor 22|follistatin like 3|serine protease 57|ring finger protein 126|paralemmin%2C transcript variant X2
4	68800001	68850000	3.06421	EVX1|HOXA13|LOC112446393	540239|787194|112446393	even-skipped homeobox 1|homeobox A13|uncharacterized LOC112446393
19	34260001	34310000	3.06364	SLC5A10|FAM83G|PRPSAP2	407227|100139162|506111	solute carrier family 5 member 10|family with sequence similarity 83 member G|phosphoribosyl pyrophosphate synthetase associated protein 2%2C transcript variant X1
13	64940001	64990000	3.06335	PHF20	529591	PHD finger protein 20%2C transcript variant X6
7	18720001	18770000	3.06305	LOC112447361	112447361	uncharacterized LOC112447361%2C transcript variant X3
7	16660001	16710000	3.06295	LRRC8E|TGFBR3L|CTXN1|MAP2K7|SNAPC2|TIMM44	507824|787301|100125924|787278|516078|528165	leucine rich repeat containing 8 VRAC subunit E%2C transcript variant X2|transforming growth factor beta receptor 3 like|cortexin 1|mitogen-activated protein kinase kinase 7%2C transcript variant X1|small nuclear RNA activating complex polypeptide 2|translocase of inner mitochondrial membrane 44
15	58780001	58830000	3.06261	KIF18A|METTL15	537566|533987	kinesin family member 18A|methyltransferase like 15%2C transcript variant X3
29	8500001	8550000	3.06237	TMEM135	523885	transmembrane protein 135
2	107320001	107370000	3.06218	DES|DNPEP|SPEG	280765|506882|523490	desmin|aspartyl aminopeptidase|SPEG complex locus
11	97380001	97430000	3.06216	LMX1B	100337389	LIM homeobox transcription factor 1 beta%2C transcript variant X2
21	33380001	33430000	3.062	SIN3A	518504	SIN3 transcription regulator family member A%2C transcript variant X1
5	32480001	32530000	3.06182	HDAC7|RAPGEF3|SLC48A1	509843|535383|784685	histone deacetylase 7%2C transcript variant X11|Rap guanine nucleotide exchange factor 3%2C transcript variant X1|solute carrier family 48 member 1
16	50960001	51010000	3.06168	MMP23|NADK|SLC35E2|MIB2|CDK11B	527590|513419|527591|538270|493708	matrix metallopeptidase 23|NAD kinase%2C transcript variant X9|solute carrier family 35%2C member E2%2C transcript variant X4|mindbomb E3 ubiquitin protein ligase 2%2C transcript variant X8|cyclin dependent kinase 11B
16	44380001	44430000	3.06094	LOC107131287	107131287	solute carrier family 2%2C facilitated glucose transporter member 5
2	88400001	88450000	3.06092	FTCDNL1	613365	formiminotransferase cyclodeaminase N-terminal like%2C transcript variant X4
22	10640001	10690000	3.06045	TRANK1	509859	tetratricopeptide repeat and ankyrin repeat containing 1%2C transcript variant X4
5	56780001	56830000	3.06043	ATP5F1B|PTGES3|BAZ2A|RBMS2	327675|493638|509799|509798	ATP synthase F1 subunit beta|prostaglandin E synthase 3|bromodomain adjacent to zinc finger domain 2A%2C transcript variant X12|RNA binding motif single stranded interacting protein 2
11	30160001	30210000	3.06037	FBXO11	508172	F-box protein 11
18	34800001	34850000	3.06037	HSF4|NOL3|EXOC3L1|ELMO3|FBXL8|KIAA0895L|E2F4|LOC525426	614788|515777|526306|525427|614765|512420|525428|525426	heat shock transcription factor 4%2C transcript variant X3|nucleolar protein 3%2C transcript variant X1|exocyst complex component 3 like 1%2C transcript variant X11|engulfment and cell motility 3|F-box and leucine rich repeat protein 8|KIAA0895 like%2C transcript variant X1|E2F transcription factor 4|F-box/LRR-repeat protein 2%2C transcript variant X1
5	34320001	34370000	3.06016	ARID2	517876	AT-rich interaction domain 2
12	36180001	36230000	3.05993	ZMYM2	508731	zinc finger%2C MYM-type 2
11	68160001	68210000	3.05985	GMCL1|ANXA4	513934|281625	germ cell-less%2C spermatogenesis associated 1|annexin A4
7	110160001	110210000	3.05953	WDR36	514267	WD repeat domain 36%2C transcript variant X3
11	72260001	72310000	3.05949	SNX17|EIF2B4|PPM1G|ZNF513|GTF3C2	529972|521926|286880|100138621|782752	sorting nexin 17%2C transcript variant X1|eukaryotic translation initiation factor 2B subunit delta%2C transcript variant X1|protein phosphatase%2C Mg2+/Mn2+ dependent 1G|zinc finger protein 513%2C transcript variant X2|general transcription factor IIIC subunit 2%2C transcript variant X4
26	15180001	15230000	3.05948	SLC25A6|LOC112444532|ASMTL	282480|112444532|508458	solute carrier family 25 member 6|interleukin-3 receptor subunit alpha-like|acetylserotonin O-methyltransferase like
24	43040001	43090000	3.05923	CEP76|PSMG2|SPIRE1	515285|533993|519030	centrosomal protein 76|proteasome assembly chaperone 2|spire type actin nucleation factor 1%2C transcript variant X5
21	19680001	19730000	3.05906	LOC107131588|LOC512440|LOC522763	107131588|512440|522763	myeloid-associated differentiation marker-like|myeloid-associated differentiation marker-like|uncharacterized LOC522763
18	35540001	35590000	3.05863	NFATC3	541127	nuclear factor of activated T cells 3
1	132220001	132270000	3.05854	NCK1	536154	NCK adaptor protein 1
1	70000001	70050000	3.05847	OSBPL11	538576	oxysterol binding protein like 11
18	35500001	35550000	3.05833	DUS2|NFATC3	509795|541127	dihydrouridine synthase 2%2C transcript variant X4|nuclear factor of activated T cells 3
20	14080001	14130000	3.05755	ADAMTS6	540722	ADAM metallopeptidase with thrombospondin type 1 motif 6
3	100980001	101030000	3.05755	LOC112446022|ZSWIM5	112446022|540778	zinc finger SWIM domain-containing protein 5-like|zinc finger SWIM-type containing 5
5	57140001	57190000	3.0575	MYL6B|MYL6|ESYT1|SMARCC2	515421|281341|520669|509060	myosin light chain 6B|myosin light chain 6|extended synaptotagmin 1|SWI/SNF related%2C matrix associated%2C actin dependent regulator of chromatin subfamily c member 2
6	116680001	116730000	3.05725	NSD2	540769	nuclear receptor binding SET domain protein 2%2C transcript variant X6
19	27000001	27050000	3.05682	GPS2|EIF5A|NEURL4|ACAP1	518494|444990|528485|508582	G protein pathway suppressor 2|eukaryotic translation initiation factor 5A%2C transcript variant X4|neuralized E3 ubiquitin protein ligase 4%2C transcript variant X5|ArfGAP with coiled-coil%2C ankyrin repeat and PH domains 1%2C transcript variant X6
5	34260001	34310000	3.05593	SCAF11|ARID2	538632|517876	SR-related CTD associated factor 11%2C transcript variant X4|AT-rich interaction domain 2
8	75920001	75970000	3.05561	CNTFR	539548	ciliary neurotrophic factor receptor%2C transcript variant X4
3	9400001	9450000	3.05554	PEX19|DCAF8	521522|510316	peroxisomal biogenesis factor 19|DDB1 and CUL4 associated factor 8%2C transcript variant X6
26	50580001	50630000	3.05541	KNDC1	536342	kinase non-catalytic C-lobe domain containing 1
10	59700001	59750000	3.0554	TRPM7	514642	transient receptor potential cation channel subfamily M member 7
7	49840001	49890000	3.05535	ETF1	541077	eukaryotic translation termination factor 1
15	51440001	51490000	3.0553	LOC618664|LOC407148	618664|407148	ecto-ADP-ribosyltransferase 5-like%2C transcript variant X1|ADP-ribosyltransferase 5-like
16	51200001	51250000	3.0552	INTS11|PUSL1|LOC112441769|CPTP|ACAP3|SCNN1D|UBE2J2	522378|617640|112441769|505009|515444|528813|506103	integrator complex subunit 11|pseudouridylate synthase-like 1%2C transcript variant X3|proline-rich protein 2-like|ceramide-1-phosphate transfer protein%2C transcript variant X1|ArfGAP with coiled-coil%2C ankyrin repeat and PH domains 3|sodium channel epithelial 1 delta subunit%2C transcript variant X4|ubiquitin conjugating enzyme E2 J2
9	60360001	60410000	3.05519	GJA10|CASP8AP2|MDN1	100138447|505138|535163	gap junction protein alpha 10|caspase 8 associated protein 2%2C transcript variant X3|midasin AAA ATPase 1
7	43620001	43670000	3.05494	SBNO2|STK11	512682|100337329	strawberry notch homolog 2%2C transcript variant X4|serine/threonine kinase 11%2C transcript variant X8
7	44440001	44490000	3.05489	GDF9|UQCRQ|LEAP2|AFF4	282574|286885|282270|541306	growth differentiation factor 9|ubiquinol-cytochrome c reductase complex III subunit VII|liver enriched antimicrobial peptide 2|AF4/FMR2 family member 4
5	57100001	57150000	3.05465	NABP2|RNF41|SMARCC2	533842|614134|509060	nucleic acid binding protein 2|ring finger protein 41|SWI/SNF related%2C matrix associated%2C actin dependent regulator of chromatin subfamily c member 2
22	10300001	10350000	3.05436	LRRFIP2	510368	LRR binding FLII interacting protein 2%2C transcript variant X16
5	66620001	66670000	3.05422	PAH	510583	phenylalanine hydroxylase
18	36920001	36970000	3.05382	WWP2	512457	WW domain containing E3 ubiquitin protein ligase 2%2C transcript variant X2
21	24720001	24770000	3.05375	BNC1	524182	basonuclin 1%2C transcript variant X2
8	59260001	59310000	3.05362	DNAJB5|PHF24	540083|615254	DnaJ heat shock protein family (Hsp40) member B5%2C transcript variant X1|PHD finger protein 24%2C transcript variant X1
5	57300001	57350000	3.05334	SUOX|PMEL|IKZF4|RAB5B|CDK2	509837|281487|540671|539150|519217	sulfite oxidase|premelanosome protein|IKAROS family zinc finger 4|RAB5B%2C member RAS oncogene family|cyclin dependent kinase 2
20	51180001	51230000	3.05332	CDH12	540672	cadherin 12
7	51680001	51730000	3.05276	EIF4EBP3|SRA1|ANKHD1	100533104|780787|509490	eukaryotic translation initiation factor 4E binding protein 3|steroid receptor RNA activator 1|ankyrin repeat and KH domain containing 1%2C transcript variant X2
10	58300001	58350000	3.05272	MAPK6	538094	mitogen-activated protein kinase 6%2C transcript variant X4
26	22360001	22410000	3.05265	FBXW4	513977	F-box and WD repeat domain containing 4%2C transcript variant X1
5	75820001	75870000	3.05178	ELFN2	528562	extracellular leucine rich repeat and fibronectin type III domain containing 2%2C transcript variant X3
5	32500001	32550000	3.05167	RAPGEF3|SLC48A1	535383|784685	Rap guanine nucleotide exchange factor 3%2C transcript variant X1|solute carrier family 48 member 1
8	79480001	79530000	3.05161	ZCCHC6	513209	zinc finger CCHC-type containing 6%2C transcript variant X2
7	17120001	17170000	3.05154	MYO1F|ADAMTS10	532964|513140	myosin IF%2C transcript variant X1|ADAM metallopeptidase with thrombospondin type 1 motif 10%2C transcript variant X6
26	22340001	22390000	3.05145	DPCD|FBXW4	516908|513977	deleted in primary ciliary dyskinesia homolog (mouse)|F-box and WD repeat domain containing 4%2C transcript variant X1
5	9280001	9330000	3.05131	PPP1R12A	538606	protein phosphatase 1 regulatory subunit 12A
18	34920001	34970000	3.05096	KCTD19|LRRC36	523858|512403	potassium channel tetramerization domain containing 19|leucine rich repeat containing 36
18	21720001	21770000	3.05095	CHD9	539275	chromodomain helicase DNA binding protein 9%2C transcript variant X14
7	43680001	43730000	3.05091	ATP5F1D|CIRBP|CBARP|MIDN|C7H19orf24|EFNA2	338081|507120|785529|523615|616355|614453	ATP synthase F1 subunit delta|cold inducible RNA binding protein|CACN subunit beta associated regulatory protein%2C transcript variant X1|midnolin%2C transcript variant X3|chromosome 7 C19orf24 homolog|ephrin A2
19	27540001	27590000	3.05075	TMEM88|NAA38|CYB5D1|CHD3|RNF227|KDM6B	507172|538931|507171|532673|107131406|100140276	transmembrane protein 88|N(alpha)-acetyltransferase 38%2C NatC auxiliary subunit|cytochrome b5 domain containing 1|chromodomain helicase DNA binding protein 3%2C transcript variant X9|ring finger protein 227%2C transcript variant X1|lysine demethylase 6B%2C transcript variant X8
11	72300001	72350000	3.05016	MPV17|GTF3C2|UCN|TRIM54	505763|782752|518336|535320	MPV17%2C mitochondrial inner membrane protein|general transcription factor IIIC subunit 2%2C transcript variant X4|urocortin|tripartite motif containing 54
9	38940001	38990000	3.0498	REV3L	517422	REV3 like%2C DNA directed polymerase zeta catalytic subunit%2C transcript variant X4
13	47300001	47350000	3.04922	SLC23A2	783536	solute carrier family 23 member 2
5	75800001	75850000	3.04844	ELFN2	528562	extracellular leucine rich repeat and fibronectin type III domain containing 2%2C transcript variant X3
17	73000001	73050000	3.04821	RANBP1|CCDC188|LOC112441986|ZDHHC8	533251|100848428|112441986|526847	RAN binding protein 1%2C transcript variant X2|coiled-coil domain containing 188%2C transcript variant X6|vegetative cell wall protein gp1-like|zinc finger DHHC-type containing 8%2C transcript variant X1
20	30500001	30550000	3.04796	FGF10	326285	fibroblast growth factor 10
4	54040001	54090000	3.0478	FOXP2	505502	forkhead box P2
29	27420001	27470000	3.04776	LOC787694	787694	olfactory receptor 143
19	26980001	27030000	3.04776	YBX2|GPS2|SLC2A4|EIF5A|NEURL4	614429|518494|282359|444990|528485	Y-box binding protein 2|G protein pathway suppressor 2|solute carrier family 2 member 4|eukaryotic translation initiation factor 5A%2C transcript variant X4|neuralized E3 ubiquitin protein ligase 4%2C transcript variant X5
5	75840001	75890000	3.04757	ELFN2|MFNG	528562|505267	extracellular leucine rich repeat and fibronectin type III domain containing 2%2C transcript variant X3|MFNG O-fucosylpeptide 3-beta-N-acetylglucosaminyltransferase
5	34240001	34290000	3.04741	SCAF11	538632	SR-related CTD associated factor 11%2C transcript variant X4
7	49800001	49850000	3.04738	REEP2|EGR1|KDM3B	532432|407125|100848816	receptor accessory protein 2%2C transcript variant X3|early growth response 1|lysine demethylase 3B%2C transcript variant X4
12	86940001	86990000	3.04734	RASA3	282532	RAS p21 protein activator 3
7	7700001	7750000	3.04722	RASAL3|WIZ|AKAP8L	540027|535200|539700	RAS protein activator like 3|widely interspaced zinc finger motifs%2C transcript variant X6|A-kinase anchoring protein 8 like%2C transcript variant X9
3	8880001	8930000	3.04709	CD48	508386	CD48 molecule
8	38140001	38190000	3.04672	KDM4C	535671	lysine demethylase 4C%2C transcript variant X2
3	21460001	21510000	3.04657	ITGA10|PIAS3|ANKRD35	506526|535312|514513	integrin subunit alpha 10|protein inhibitor of activated STAT 3%2C transcript variant X3|ankyrin repeat domain 35
9	41680001	41730000	3.04652	AFG1L	537689	AFG1 like ATPase
15	58760001	58810000	3.0465	KIF18A|METTL15	537566|533987	kinesin family member 18A|methyltransferase like 15%2C transcript variant X3
25	26820001	26870000	3.04629	LOC112444289|TMEM265|PHKG2	112444289|511420|512670	zinc-finger homeodomain protein 9|transmembrane protein 265|phosphorylase kinase catalytic subunit gamma 2
13	57920001	57970000	3.04629	VAPB	326580	VAMP associated protein B and C
5	34500001	34550000	3.04624	ARID2	517876	AT-rich interaction domain 2
7	43840001	43890000	3.04613	RPS15|C7H19orf25|DAZAP1|APC2|PCSK4	514569|508965|614783|526572|508744	ribosomal protein S15|chromosome 7 C19orf25 homolog|DAZ associated protein 1|APC2%2C WNT signaling pathway regulator%2C transcript variant X3|proprotein convertase subtilisin/kexin type 4%2C transcript variant X13
10	69760001	69810000	3.04578	NAA30	533922	N(alpha)-acetyltransferase 30%2C NatC catalytic subunit
11	82980001	83030000	3.04568	LOC112441484|NBAS	112441484|521982	interferon-induced transmembrane protein 3-like|neuroblastoma amplified sequence
9	38960001	39010000	3.04565	REV3L	517422	REV3 like%2C DNA directed polymerase zeta catalytic subunit%2C transcript variant X4
5	70120001	70170000	3.04532	RIC8B	522873	RIC8 guanine nucleotide exchange factor B%2C transcript variant X6
29	5480001	5530000	3.04518	LOC100337032	100337032	upstream-binding factor 1-like protein 1
19	27300001	27350000	3.04461	EIF4A1|MPDU1|SOX15|SHBG|SENP3|CD68|FXR2|SAT2	504958|504961|505878|404182|100138267|504960|618127|359722	eukaryotic translation initiation factor 4A1|mannose-P-dolichol utilization defect 1|SRY-box 15|sex hormone binding globulin%2C transcript variant X5|SUMO specific peptidase 3|CD68 molecule|FMR1 autosomal homolog 2%2C transcript variant X4|spermidine/spermine N1-acetyltransferase family member 2%2C transcript variant X1
15	55880001	55930000	3.04452	EMSY	540919	EMSY%2C BRCA2 interacting transcriptional repressor
1	132240001	132290000	3.04439	NCK1	536154	NCK adaptor protein 1
17	72900001	72950000	3.04435	COMT|ARVCF|TANGO2|TXNRD2	618278|517045|518209|282389	catechol-O-methyltransferase%2C transcript variant X1|ARVCF%2C delta catenin family member|transport and golgi organization 2 homolog|thioredoxin reductase 2
18	34780001	34830000	3.04417	B3GNT9|TRADD|HSF4|NOL3|EXOC3L1|C18H16orf70|FBXL8|KIAA0895L|E2F4	614717|504707|614788|515777|526306|100125939|614765|512420|525428	UDP-GlcNAc:betaGal beta-1%2C3-N-acetylglucosaminyltransferase 9|TNFRSF1A associated via death domain|heat shock transcription factor 4%2C transcript variant X3|nucleolar protein 3%2C transcript variant X1|exocyst complex component 3 like 1%2C transcript variant X11|chromosome 18 C16orf70 homolog%2C transcript variant X3|F-box and leucine rich repeat protein 8|KIAA0895 like%2C transcript variant X…
2	107200001	107250000	3.0437	TUBA4A|DNAJB2|PTPRN|TUBA1D	777775|533668|286810|535605	tubulin alpha 4a|DnaJ heat shock protein family (Hsp40) member B2|protein tyrosine phosphatase%2C receptor type N|tubulin%2C alpha 3d
16	50940001	50990000	3.04355	NADK|SLC35E2|CDK11B	513419|527591|493708	NAD kinase%2C transcript variant X9|solute carrier family 35%2C member E2%2C transcript variant X4|cyclin dependent kinase 11B
11	26440001	26490000	3.04354	SLC10A6|PPM1B	540841|281995	solute carrier family 10 (sodium/bile acid cotransporter)%2C member 6|protein phosphatase%2C Mg2+/Mn2+ dependent 1B
5	59120001	59170000	3.0432	LOC788285	788285	olfactory receptor 6C74
9	60420001	60470000	3.04307	MDN1	535163	midasin AAA ATPase 1
8	103620001	103670000	3.04278	WHRN	533033	whirlin%2C transcript variant X1
10	37100001	37150000	3.0424	MGA	532556	MGA%2C MAX dimerization protein
5	55980001	56030000	3.04239	ARHGAP9|INHBE|GLI1|INHBC|MARS	507960|517587|517588|530785|512531	Rho GTPase activating protein 9%2C transcript variant X2|inhibin subunit beta E|GLI family zinc finger 1|inhibin subunit beta C|methionyl-tRNA synthetase
2	90860001	90910000	3.04238	BMPR2	407127	bone morphogenetic protein receptor type 2%2C transcript variant X1
2	120340001	120390000	3.04231	PHC2	537511	polyhomeotic homolog 2%2C transcript variant X4
18	34580001	34630000	3.04226	PDP2|RRAD|CDH16	100299267|505165|508777	pyruvate dehyrogenase phosphatase catalytic subunit 2|RRAD%2C Ras related glycolysis inhibitor and calcium channel regulator|cadherin 16
17	62180001	62230000	3.04211	ADAM1A|LOC112442047	783232|112442047	a disintegrin and metallopeptidase domain 1a|disintegrin and metalloproteinase domain-containing protein 1a-like%2C transcript variant X1
4	43580001	43630000	3.04202	PTPN12	531877	protein tyrosine phosphatase%2C non-receptor type 12%2C transcript variant X2
5	28300001	28350000	3.04154	SLC4A8	537901	solute carrier family 4 member 8%2C transcript variant X11
10	59560001	59610000	3.04146	SPPL2A	530325	signal peptide peptidase like 2A%2C transcript variant X4
2	119400001	119450000	3.04119	PTMA|PDE6D	786336|281976	prothymosin alpha%2C transcript variant X2|phosphodiesterase 6D
29	45220001	45270000	3.04119	SSH3|POLD4|CLCF1|ANKRD13D	514643|617899|100336481|505682	slingshot protein phosphatase 3|DNA polymerase delta 4%2C accessory subunit|cardiotrophin like cytokine factor 1%2C transcript variant X1|ankyrin repeat domain 13D%2C transcript variant X4
1	133080001	133130000	3.04084	MSL2|PPP2R3A	525740|787607	MSL complex subunit 2|protein phosphatase 2 regulatory subunit B''alpha%2C transcript variant X3
17	67940001	67990000	3.04082	CHEK2|TTC28	518897|537659	checkpoint kinase 2|tetratricopeptide repeat domain 28%2C transcript variant X4
7	46080001	46130000	3.04023	JADE2	512319	jade family PHD finger 2%2C transcript variant X7
7	43340001	43390000	3.04019	PTBP1|PLPPR3	282018|100337214	polypyrimidine tract binding protein 1%2C transcript variant X1|phospholipid phosphatase related 3%2C transcript variant X1
2	88380001	88430000	3.03928	FTCDNL1	613365	formiminotransferase cyclodeaminase N-terminal like%2C transcript variant X4
20	14580001	14630000	3.0391	CWC27	504397	CWC27 spliceosome associated protein homolog%2C transcript variant X4
7	43280001	43330000	3.03886	FSTL3|PRSS57|MISP|PALM	515367|515368|505316|786096	follistatin like 3|serine protease 57|mitotic spindle positioning%2C transcript variant X2|paralemmin%2C transcript variant X2
7	95220001	95270000	3.03885	ELL2	782605	elongation factor for RNA polymerase II 2
10	59980001	60030000	3.03844	HDC|SLC27A2	515950|535727	histidine decarboxylase|solute carrier family 27 member 2
15	77100001	77150000	3.03837	DDB2|ACP2|NR1H3|MADD	519357|535407|507176|534306	damage specific DNA binding protein 2|acid phosphatase 2%2C lysosomal%2C transcript variant 1|nuclear receptor subfamily 1 group H member 3|MAP kinase activating death domain%2C transcript variant X33
5	34220001	34270000	3.0382	SCAF11	538632	SR-related CTD associated factor 11%2C transcript variant X4
5	81480001	81530000	3.03719	CCDC91	530230	coiled-coil domain containing 91%2C transcript variant X7
8	103640001	103690000	3.03685	WHRN	533033	whirlin%2C transcript variant X1
22	50880001	50930000	3.03673	LOC107131695|QARS|LAMB2|USP19|QRICH1	107131695|514586|520167|514587|511970	laminin subunit beta-2-like|glutaminyl-tRNA synthetase|laminin%2C beta 2 (laminin S)|ubiquitin specific peptidase 19%2C transcript variant X11|glutamine rich 1%2C transcript variant X2
18	35260001	35310000	3.03626	RANBP10|GFOD2	519736|507361	RAN binding protein 10|glucose-fructose oxidoreductase domain containing 2
16	51040001	51090000	3.0362	FNDC10|TMEM240|SSU72|ATAD3A	100847392|617545|614837|784353	fibronectin type III domain containing 10%2C transcript variant X2|transmembrane protein 240|SSU72 homolog%2C RNA polymerase II CTD phosphatase|ATPase family%2C AAA domain containing 3A
7	50860001	50910000	3.03613	CXXC5	538485	CXXC finger protein 5
8	75940001	75990000	3.03604	RPP25L|CNTFR|DCTN3	512203|539548|514327	ribonuclease P/MRP subunit p25 like|ciliary neurotrophic factor receptor%2C transcript variant X4|dynactin subunit 3
10	58680001	58730000	3.03587	SCG3	525941	secretogranin III%2C transcript variant X2
4	28980001	29030000	3.03534	MACC1|ITGB8	521867|536286	MACC1%2C MET transcriptional regulator%2C transcript variant X1|integrin subunit beta 8%2C transcript variant X1
9	39140001	39190000	3.03509	MFSD4B|SLC16A10	539486|541240	major facilitator superfamily domain containing 4B|solute carrier family 16 member 10
4	68920001	68970000	3.03493	HOXA2|HOXA1|HOXA3	524150|537889|509991	homeobox A2|homeobox A1|homeobox A3%2C transcript variant X2
21	24740001	24790000	3.03485	BNC1	524182	basonuclin 1%2C transcript variant X2
19	27380001	27430000	3.03455	EFNB3|TP53|DNAH2|WRAP53	617714|281542|789044|509631	ephrin B3|tumor protein p53%2C transcript variant X1|dynein axonemal heavy chain 2|WD repeat containing antisense to TP53
13	64180001	64230000	3.03453	GGT7|ACSS2	615929|506459	gamma-glutamyltransferase 7%2C transcript variant X4|acyl-CoA synthetase short chain family member 2
4	29040001	29090000	3.03447	MACC1|ITGB8	521867|536286	MACC1%2C MET transcriptional regulator%2C transcript variant X1|integrin subunit beta 8%2C transcript variant X1
13	55140001	55190000	3.03424	TAF4|CDH4	789854|525796	TATA-box binding protein associated factor 4|cadherin 4
4	29020001	29070000	3.03412	MACC1|ITGB8	521867|536286	MACC1%2C MET transcriptional regulator%2C transcript variant X1|integrin subunit beta 8%2C transcript variant X1
2	107100001	107150000	3.03409	CNPPD1|RETREG2|SLC23A3|NHEJ1	507473|507475|523081|509157	cyclin Pas1/PHO80 domain containing 1%2C transcript variant X2|reticulophagy regulator family member 2|solute carrier family 23 member 3|non-homologous end joining factor 1%2C transcript variant X1
11	10080001	10130000	3.03395	DOK1|AUP1|DQX1|TLX2|M1AP|HTRA2|LOXL3	514962|509130|517947|539041|541185|523039|613599	docking protein 1|AUP1%2C lipid droplet regulating VLDL assembly factor|DEAQ-box RNA dependent ATPase 1|T cell leukemia homeobox 2|meiosis 1 associated protein%2C transcript variant X2|HtrA serine peptidase 2|lysyl oxidase like 3%2C transcript variant X3
27	1080001	1130000	3.03374	DLGAP2	100848239	DLG associated protein 2
17	72980001	73030000	3.03355	DGCR8|TRMT2A|RANBP1|CCDC188|LOC112441986|ZDHHC8	540254|281834|533251|100848428|112441986|526847	DGCR8%2C microprocessor complex subunit|tRNA methyltransferase 2 homolog A|RAN binding protein 1%2C transcript variant X2|coiled-coil domain containing 188%2C transcript variant X6|vegetative cell wall protein gp1-like|zinc finger DHHC-type containing 8%2C transcript variant X1
28	13800001	13850000	3.03337	FXYD4|HNRNPF	100295639|506917	FXYD domain containing ion transport regulator 4%2C transcript variant X9|heterogeneous nuclear ribonucleoprotein F%2C transcript variant X8
13	58000001	58050000	3.03333	RAB22A	617385	RAB22A%2C member RAS oncogene family%2C transcript variant X1
13	64920001	64970000	3.03328	RBM39|PHF20	508722|529591	RNA binding motif protein 39%2C transcript variant X6|PHD finger protein 20%2C transcript variant X6
10	57780001	57830000	3.03316	ARPP19|FAM214A	282658|522864	cAMP regulated phosphoprotein 19%2C transcript variant 2|family with sequence similarity 214 member A%2C transcript variant X9
5	59040001	59090000	3.03304	LOC788220|LOC788242	788220|788242	olfactory receptor 6C76|olfactory receptor%2C family 6%2C subfamily C%2C member 4-like
4	29000001	29050000	3.03294	MACC1|ITGB8	521867|536286	MACC1%2C MET transcriptional regulator%2C transcript variant X1|integrin subunit beta 8%2C transcript variant X1
11	94340001	94390000	3.03287	STRBP	516282	spermatid perinuclear RNA binding protein
5	69980001	70030000	3.03283	RFX4	533900	regulatory factor X4
10	58940001	58990000	3.03259	GLDN	781681	gliomedin%2C transcript variant X3
6	100001	150000	3.03245	APELA	101905445	apelin receptor early endogenous ligand
11	74620001	74670000	3.03236	NCOA1	525346	nuclear receptor coactivator 1%2C transcript variant X7
13	64160001	64210000	3.03197	GGT7|ACSS2	615929|506459	gamma-glutamyltransferase 7%2C transcript variant X4|acyl-CoA synthetase short chain family member 2
10	58340001	58390000	3.03179	MAPK6	538094	mitogen-activated protein kinase 6%2C transcript variant X4
10	59680001	59730000	3.03169	TRPM7	514642	transient receptor potential cation channel subfamily M member 7
26	14960001	15010000	3.0316	FRA10AC1|PDE6C	615724|281975	FRA10A associated CGG repeat 1|phosphodiesterase 6C%2C transcript variant X1
29	45260001	45310000	3.03153	RAD9A|PPP1CA|CLCF1|TBC1D10C	504647|516175|100336481|520599	RAD9 checkpoint clamp component A%2C transcript variant X4|protein phosphatase 1 catalytic subunit alpha|cardiotrophin like cytokine factor 1%2C transcript variant X1|TBC1 domain family member 10C
18	34900001	34950000	3.03149	PLEKHG4|KCTD19|LRRC36	787892|523858|512403	pleckstrin homology and RhoGEF domain containing G4%2C transcript variant X3|potassium channel tetramerization domain containing 19|leucine rich repeat containing 36
25	26780001	26830000	3.03149	PRR14|LOC112444289|FBRS	533235|112444289|615050	proline rich 14|zinc-finger homeodomain protein 9|fibrosin
25	28660001	28710000	3.03135	CALN1	538163	calneuron 1%2C transcript variant X1
18	21700001	21750000	3.03105	CHD9	539275	chromodomain helicase DNA binding protein 9%2C transcript variant X14
20	14180001	14230000	3.0309	ADAMTS6	540722	ADAM metallopeptidase with thrombospondin type 1 motif 6
5	28280001	28330000	3.03064	SLC4A8	537901	solute carrier family 4 member 8%2C transcript variant X11
13	64120001	64170000	3.0301	GGT7|NCOA6	615929|508899	gamma-glutamyltransferase 7%2C transcript variant X4|nuclear receptor coactivator 6%2C transcript variant X9
8	61280001	61330000	3.02968	ZCCHC7	511821	zinc finger CCHC-type containing 7%2C transcript variant X10
5	57040001	57090000	3.02949	COQ10A|CS|ANKRD52	538821|280682|521057	coenzyme Q10A|citrate synthase%2C transcript variant X1|ankyrin repeat domain 52
7	51660001	51710000	3.02931	ANKHD1	509490	ankyrin repeat and KH domain containing 1%2C transcript variant X2
11	72360001	72410000	3.02913	SLC30A3|DNAJC5G|CAD	512803|616608|504261	solute carrier family 30 member 3%2C transcript variant X1|DnaJ heat shock protein family (Hsp40) member C5 gamma|carbamoyl-phosphate synthetase 2%2C aspartate transcarbamylase%2C and dihydroorotase
5	30640001	30690000	3.02881	TUBA1A|TUBA1C	404053|504244	tubulin%2C alpha 1a%2C transcript variant X1|tubulin alpha 1c
17	52240001	52290000	3.02857	SBNO1	540582	strawberry notch homolog 1%2C transcript variant X4
5	59020001	59070000	3.02822	LOC788220	788220	olfactory receptor 6C76
6	116920001	116970000	3.0281	LOC104972780	104972780	collagen alpha-1(I) chain-like
3	95320001	95370000	3.02797	CDKN2C|FAF1	505691|531770	cyclin dependent kinase inhibitor 2C|Fas associated factor 1
2	90600001	90650000	3.02787	KIAA2012	614993	KIAA2012
12	76700001	76750000	3.02785	ZIC5|ZIC2	787451|514433	Zic family member 5|Zic family member 2
8	75960001	76010000	3.02741	RPP25L|ARID3C|SIGMAR1|DCTN3	512203|522142|538903|514327	ribonuclease P/MRP subunit p25 like|AT-rich interaction domain 3C|sigma non-opioid intracellular receptor 1|dynactin subunit 3
5	31020001	31070000	3.02736	TEX49|CCNT1	100335701|407194	testis expressed 49|cyclin T1
18	35120001	35170000	3.02698	CTCF|RIPOR1	517097|100336872	CCCTC-binding factor%2C transcript variant X2|RHO family interacting cell polarization regulator 1%2C transcript variant X8
2	120680001	120730000	3.0268	RNF19B	509774	ring finger protein 19B%2C transcript variant X1
19	21480001	21530000	3.02675	CPD	532189	carboxypeptidase D
7	11800001	11850000	3.02667	ZSWIM4|C7H19orf57	781514|614692	zinc finger SWIM-type containing 4%2C transcript variant X2|chromosome 7 C19orf57 homolog%2C transcript variant X3
6	86560001	86610000	3.0258	SLC4A4	282360	solute carrier family 4 member 4
15	55840001	55890000	3.02574	EMSY	540919	EMSY%2C BRCA2 interacting transcriptional repressor
1	132260001	132310000	3.02568	SLC35G2|NCK1	511543|536154	solute carrier family 35 member G2|NCK adaptor protein 1
1	2760001	2810000	3.02563	PAXBP1|C1H21orf62	514918|515053	PAX3 and PAX7 binding protein 1|chromosome 1 C21orf62 homolog%2C transcript variant X1
4	68880001	68930000	3.02548	HOXA7|HOXA5|HOXA4|HOXA9|HOXA6|HOXA3	615851|768039|538865|510459|100848736|509991	homeobox A7|homeobox A5|homeobox A4|homeobox A9|homeobox A6|homeobox A3%2C transcript variant X2
5	56940001	56990000	3.02545	ApoN|TIMELESS|APOF	445463|522884|539595	ovarian and testicular apolipoprotein N|timeless circadian regulator|apolipoprotein F%2C transcript variant X2
7	50660001	50710000	3.02536	MZB1|PROB1|SLC23A1|SPATA24|DNAJC18	510480|785007|505492|506099|533660	marginal zone B and B1 cell specific protein|proline rich basic protein 1%2C transcript variant X2|solute carrier family 23 member 1%2C transcript variant X3|spermatogenesis associated 24%2C transcript variant X2|DnaJ heat shock protein family (Hsp40) member C18%2C transcript variant X1
22	10500001	10550000	3.02535	MLH1	533652	mutL homolog 1
5	30660001	30710000	3.02535	TUBA1A|TUBA1B	404053|539882	tubulin%2C alpha 1a%2C transcript variant X1|tubulin%2C alpha 1b
9	34340001	34390000	3.02476	DSE	514028	dermatan sulfate epimerase%2C transcript variant X7
7	50920001	50970000	3.02465	PSD2	523045	pleckstrin and Sec7 domain containing 2%2C transcript variant X4
1	157760001	157810000	3.02432	LOC538060	538060	aldo-keto reductase family 1%2C member C1 (dihydrodiol dehydrogenase 1%3B 20-alpha (3-alpha)-hydroxysteroid dehydrogenase)-like%2C transcript variant X7
5	75780001	75830000	3.02427	ELFN2	528562	extracellular leucine rich repeat and fibronectin type III domain containing 2%2C transcript variant X3
8	7320001	7370000	3.02424	ADAM21	789032	ADAM metallopeptidase domain 21
4	53780001	53830000	3.02382	FOXP2	505502	forkhead box P2
7	93040001	93090000	3.02376	NR2F1|FAM172A	327684|617002	nuclear receptor subfamily 2 group F member 1|family with sequence similarity 172 member A%2C transcript variant X6
8	75980001	76030000	3.02376	RPP25L|ARID3C|SIGMAR1|GALT|CCL27|DCTN3|IL11RA	512203|522142|538903|506997|101902682|514327|508932	ribonuclease P/MRP subunit p25 like|AT-rich interaction domain 3C|sigma non-opioid intracellular receptor 1|galactose-1-phosphate uridylyltransferase|C-C motif chemokine ligand 27|dynactin subunit 3|interleukin 11 receptor subunit alpha
5	31000001	31050000	3.02372	ADCY6|TEX49	509936|100335701	adenylate cyclase 6|testis expressed 49
3	21320001	21370000	3.02363	HJV	100335368	hemojuvelin BMP co-receptor%2C transcript variant X4
5	66640001	66690000	3.0236	PAH	510583	phenylalanine hydroxylase
2	47420001	47470000	3.02344	EPC2	539432	enhancer of polycomb homolog 2%2C transcript variant X1
24	43080001	43130000	3.02292	PSMG2|PTPN2	533993|540888	proteasome assembly chaperone 2|protein tyrosine phosphatase%2C non-receptor type 2%2C transcript variant X7
9	42480001	42530000	3.0227	SOBP	537433	sine oculis binding protein homolog
11	94040001	94090000	3.02254	RC3H2|ZBTB6|ZBTB26	783330|540218|100848248	ring finger and CCCH-type domains 2%2C transcript variant X6|zinc finger and BTB domain containing 6|zinc finger and BTB domain containing 26%2C transcript variant X1
6	99600001	99650000	3.02243	WDFY3	537096	WD repeat and FYVE domain containing 3
15	17620001	17670000	3.02221	CUL5	510331	cullin 5%2C transcript variant X4
7	44460001	44510000	3.02212	AFF4	541306	AF4/FMR2 family member 4
19	34240001	34290000	3.02182	SLC5A10|FAM83G|PRPSAP2	407227|100139162|506111	solute carrier family 5 member 10|family with sequence similarity 83 member G|phosphoribosyl pyrophosphate synthetase associated protein 2%2C transcript variant X1
25	26800001	26850000	3.0218	LOC112444289	112444289	zinc-finger homeodomain protein 9
4	47980001	48030000	3.02165	PIK3CG	530001	phosphatidylinositol-4%2C5-bisphosphate 3-kinase catalytic subunit gamma%2C transcript variant X5
17	56820001	56870000	3.02152	SUDS3	506646	SDS3 homolog%2C SIN3A corepressor complex component
9	41820001	41870000	3.0213	AFG1L	537689	AFG1 like ATPase
10	58780001	58830000	3.02111	DMXL2	782535	Dmx like 2%2C transcript variant X5
18	35680001	35730000	3.02071	SLC7A6OS|PRMT7|SMPD3	512543|514202|514201	solute carrier family 7 member 6 opposite strand|protein arginine methyltransferase 7%2C transcript variant X5|sphingomyelin phosphodiesterase 3
1	132840001	132890000	3.02033	STAG1	539234	stromal antigen 1%2C transcript variant X2
17	67820001	67870000	3.01974	TTC28	537659	tetratricopeptide repeat domain 28%2C transcript variant X4
15	79100001	79150000	3.01968	LOC519317|LOC782841|LOC528502|LOC782913	519317|782841|528502|782913	olfactory receptor 8J2|olfactory receptor 8J2|olfactory receptor 8K3|olfactory receptor 8K3
5	70100001	70150000	3.01968	RIC8B	522873	RIC8 guanine nucleotide exchange factor B%2C transcript variant X6
23	620001	670000	3.01966	KHDRBS2	789972	KH RNA binding domain containing%2C signal transduction associated 2%2C transcript variant X1
22	12420001	12470000	3.01908	WDR48|GORASP1|TTC21A	618860|613757|540604	WD repeat domain 48|golgi reassembly stacking protein 1|tetratricopeptide repeat domain 21A%2C transcript variant X8
17	72960001	73010000	3.01903	DGCR8|TRMT2A|RANBP1|TANGO2|ZDHHC8	540254|281834|533251|518209|526847	DGCR8%2C microprocessor complex subunit|tRNA methyltransferase 2 homolog A|RAN binding protein 1%2C transcript variant X2|transport and golgi organization 2 homolog|zinc finger DHHC-type containing 8%2C transcript variant X1
2	107020001	107070000	3.01897	NHEJ1	509157	non-homologous end joining factor 1%2C transcript variant X1
19	36660001	36710000	3.0189	LOC100196902|DLX3|DLX4	100196902|784366|516030	uncharacterized LOC100196902|distal-less homeobox 3|distal-less homeobox 4
8	88760001	88810000	3.0186	CKS2|SECISBP2	767985|511202	CDC28 protein kinase regulatory subunit 2|SECIS binding protein 2%2C transcript variant X8
21	33400001	33450000	3.01852	SIN3A	518504	SIN3 transcription regulator family member A%2C transcript variant X1
18	35240001	35290000	3.01836	RANBP10|GFOD2	519736|507361	RAN binding protein 10|glucose-fructose oxidoreductase domain containing 2
9	41600001	41650000	3.0181	FOXO3	535530	forkhead box O3
15	29920001	29970000	3.018	C1QTNF5|MFRP|USP2	614671|522979|522980	C1q and TNF related 5|membrane frizzled-related protein%2C transcript variant X1|ubiquitin specific peptidase 2
4	94260001	94310000	3.01796	MEST|COPG2	404180|536616	mesoderm specific transcript|coatomer protein complex subunit gamma 2%2C transcript variant X2
10	21000001	21050000	3.0178	RNF31|EMC9|PSME1|FITM1|DCAF11|PSME2|PCK2	509856|509858|510041|510040|539433|509857|282856	ring finger protein 31|ER membrane protein complex subunit 9%2C transcript variant X1|proteasome activator subunit 1|fat storage inducing transmembrane protein 1|DDB1 and CUL4 associated factor 11|proteasome activator subunit 2|phosphoenolpyruvate carboxykinase 2%2C mitochondrial%2C transcript variant X1
11	30180001	30230000	3.01778	FBXO11	508172	F-box protein 11
20	38040001	38090000	3.01768	SKP2|LMBRD2|NADK2	519018|510014|506968	S-phase kinase associated protein 2|LMBR1 domain containing 2|NAD kinase 2%2C mitochondrial%2C transcript variant X3
5	9200001	9250000	3.0176	PAWR	532789	pro-apoptotic WT1 regulator
5	34380001	34430000	3.01751	ARID2	517876	AT-rich interaction domain 2
17	70680001	70730000	3.01702	LOC112441499	112441499	immunoglobulin lambda-1 light chain-like
11	94060001	94110000	3.01666	RC3H2|ZBTB6|ZBTB26|RABGAP1	783330|540218|100848248|519260	ring finger and CCCH-type domains 2%2C transcript variant X6|zinc finger and BTB domain containing 6|zinc finger and BTB domain containing 26%2C transcript variant X1|RAB GTPase activating protein 1%2C transcript variant X7
21	46680001	46730000	3.01641	NKX2-1	613713	NK2 homeobox 1%2C transcript variant X1
8	23760001	23810000	3.01632	MLLT3	521962	MLLT3%2C super elongation complex subunit%2C transcript variant X1
7	60380001	60430000	3.01624	SH3TC2	536167	SH3 domain and tetratricopeptide repeats 2%2C transcript variant X3
18	20180001	20230000	3.01623	LOC516179	516179	homeobox protein Nkx-6.2
3	8940001	8990000	3.01596	SLAMF1	281489	signaling lymphocytic activation molecule family member 1
29	48920001	48970000	3.01581	LOC112444897|KCNQ1	112444897|784876	uncharacterized LOC112444897|potassium voltage-gated channel subfamily Q member 1%2C transcript variant X1
24	43200001	43250000	3.01571	SEH1L|CEP192	506509|104975778	SEH1 like nucleoporin%2C transcript variant X6|centrosomal protein 192%2C transcript variant X7
2	38720001	38770000	3.01569	ACVR1C	536380	activin A receptor type 1C
1	69980001	70030000	3.01564	OSBPL11	538576	oxysterol binding protein like 11
7	44140001	44190000	3.01534	KLF16|REXO1	519163|512048	Kruppel like factor 16|RNA exonuclease 1 homolog%2C transcript variant X2
13	57460001	57510000	3.01519	GNAS|LOC101909083|LOC112449315	281793|101909083|112449315	GNAS complex locus%2C transcript variant X9|uncharacterized LOC101909083%2C transcript variant X3|guanine nucleotide-binding protein G(s) subunit alpha isoforms XLas-like%2C transcript variant X3
8	23780001	23830000	3.01493	MLLT3	521962	MLLT3%2C super elongation complex subunit%2C transcript variant X1
2	71860001	71910000	3.01474	EPB41L5	530941	erythrocyte membrane protein band 4.1 like 5
7	52680001	52730000	3.01442	HDAC3|DIAPH1	404125|786565	histone deacetylase 3|diaphanous related formin 1%2C transcript variant X2
2	106820001	106870000	3.01442	WNT10A|WNT6	537330|505075	Wnt family member 10A|Wnt family member 6
5	34340001	34390000	3.01441	ARID2	517876	AT-rich interaction domain 2
19	36680001	36730000	3.01437	LOC100196902|DLX4	100196902|516030	uncharacterized LOC100196902|distal-less homeobox 4
13	64240001	64290000	3.01423	GSS|MYH7B	525059|521764	glutathione synthetase|myosin heavy chain 7B
5	36440001	36490000	3.01416	TMEM117	614719	transmembrane protein 117%2C transcript variant X1
5	119980001	120030000	3.01396	ACR|SHANK3	280711|512428	acrosin%2C transcript variant X1|SH3 and multiple ankyrin repeat domains 3%2C transcript variant X4
16	51020001	51070000	3.01391	FNDC10|MIB2|SSU72	100847392|538270|614837	fibronectin type III domain containing 10%2C transcript variant X2|mindbomb E3 ubiquitin protein ligase 2%2C transcript variant X8|SSU72 homolog%2C RNA polymerase II CTD phosphatase
12	70120001	70170000	3.01373	LOC784305	784305	multidrug resistance-associated protein 4-like
12	31840001	31890000	3.01365	PAN3	519743	poly(A) specific ribonuclease subunit PAN3%2C transcript variant X6
22	50860001	50910000	3.01344	CCDC71|LOC107131695|LOC530599|LAMB2|USP19|KLHDC8B	508336|107131695|530599|520167|514587|527321	coiled-coil domain containing 71|laminin subunit beta-2-like|laminin subunit beta-2%2C transcript variant X2|laminin%2C beta 2 (laminin S)|ubiquitin specific peptidase 19%2C transcript variant X11|kelch domain containing 8B
2	39720001	39770000	3.01329	GPD2	504948	glycerol-3-phosphate dehydrogenase 2
1	126300001	126350000	3.01309	TRPC1|LOC100847999|PLS1	282100|100847999|616560	transient receptor potential cation channel subfamily C member 1|translation initiation factor IF-2-like|plastin 1
24	42960001	43010000	3.01293	SPIRE1	519030	spire type actin nucleation factor 1%2C transcript variant X5
13	64020001	64070000	3.01278	TP53INP2|NCOA6	511340|508899	tumor protein p53 inducible nuclear protein 2%2C transcript variant X2|nuclear receptor coactivator 6%2C transcript variant X9
7	60360001	60410000	3.01266	SH3TC2	536167	SH3 domain and tetratricopeptide repeats 2%2C transcript variant X3
24	42940001	42990000	3.01261	SPIRE1	519030	spire type actin nucleation factor 1%2C transcript variant X5
24	42820001	42870000	3.0126	AFG3L2|PRELID3A	515757|616292	AFG3 like matrix AAA peptidase subunit 2|PRELI domain containing 3A%2C transcript variant X9
2	119680001	119730000	3.01238	DIS3L2	519222	DIS3 like 3'-5' exoribonuclease 2
21	10520001	10570000	3.01207	NR2F2	281945	nuclear receptor subfamily 2 group F member 2
8	59220001	59270000	3.012	PHF24	615254	PHD finger protein 24%2C transcript variant X1
18	34760001	34810000	3.01155	B3GNT9|TRADD|HSF4|NOL3|C18H16orf70|FBXL8	614717|504707|614788|515777|100125939|614765	UDP-GlcNAc:betaGal beta-1%2C3-N-acetylglucosaminyltransferase 9|TNFRSF1A associated via death domain|heat shock transcription factor 4%2C transcript variant X3|nucleolar protein 3%2C transcript variant X1|chromosome 18 C16orf70 homolog%2C transcript variant X3|F-box and leucine rich repeat protein 8
5	30680001	30730000	3.01127	TUBA1B|LMBR1L|DHH	539882|539015|525833	tubulin%2C alpha 1b|limb development membrane protein 1 like%2C transcript variant X1|desert hedgehog%2C transcript variant X2
5	56760001	56810000	3.01125	ATP5F1B|PTGES3|BAZ2A	327675|493638|509799	ATP synthase F1 subunit beta|prostaglandin E synthase 3|bromodomain adjacent to zinc finger domain 2A%2C transcript variant X12
2	107140001	107190000	3.01122	ZFAND2B|ATG9A|GLB1L|ABCB6|ANKZF1	508203|540482|532551|783257|507867	zinc finger AN1-type containing 2B|autophagy related 9A|galactosidase beta 1 like%2C transcript variant X3|ATP binding cassette subfamily B member 6|ankyrin repeat and zinc finger domain containing 1
2	120700001	120750000	3.01102	RNF19B	509774	ring finger protein 19B%2C transcript variant X1
7	19600001	19650000	3.01088	PLIN5|PLIN4|HDGFL2	531199|107131384|512959	perilipin 5|perilipin 4%2C transcript variant X2|HDGF like 2
22	29820001	29870000	3.0104	PROK2	387602	prokineticin 2
19	27100001	27150000	3.01026	SPEM2|LOC112442746|TMEM102|SPEM1|FGF11|SLC35G6|CHRNB1|ZBTB4	112442631|112442746|508014|511321|613386|516150|282179|613607	SPEM family member 2|uncharacterized protein SPEM3|transmembrane protein 102|spermatid maturation 1|fibroblast growth factor 11|solute carrier family 35 member G6|cholinergic receptor nicotinic beta 1 subunit|zinc finger and BTB domain containing 4%2C transcript variant X3
7	43300001	43350000	3.0102	MISP|PALM	505316|786096	mitotic spindle positioning%2C transcript variant X2|paralemmin%2C transcript variant X2
11	93980001	94030000	3.00957	PDCL|RC3H2	286773|783330	phosducin like|ring finger and CCCH-type domains 2%2C transcript variant X6
7	43320001	43370000	3.00944	MISP|PALM|PTBP1	505316|786096|282018	mitotic spindle positioning%2C transcript variant X2|paralemmin%2C transcript variant X2|polypyrimidine tract binding protein 1%2C transcript variant X1
7	95240001	95290000	3.0094	ELL2	782605	elongation factor for RNA polymerase II 2
5	26000001	26050000	3.00915	HOXC6|HOXC8|HOXC10|HOXC9	317660|100295249|100847795|100295214	homeobox C6%2C transcript variant X3|homeobox C8|homeobox C10%2C transcript variant X2|homeobox C9
5	30980001	31030000	3.00905	ADCY6|TEX49	509936|100335701	adenylate cyclase 6|testis expressed 49
12	87140001	87190000	3.00893	LOC112449111	112449111	ras GTPase-activating protein 3-like
4	94240001	94290000	3.00874	MEST|COPG2	404180|536616	mesoderm specific transcript|coatomer protein complex subunit gamma 2%2C transcript variant X2
1	52120001	52170000	3.00861	BBX	533187	BBX%2C HMG-box containing%2C transcript variant X5
3	109880001	109930000	3.00836	AGO1	522972	argonaute 1%2C RISC catalytic component%2C transcript variant 1
5	83820001	83870000	3.00836	BHLHE41|SSPN|RASSF8	613907|613989|515639	basic helix-loop-helix family member e41|sarcospan|Ras association domain family member 8
21	45820001	45870000	3.0083	RALGAPA1	618573	Ral GTPase activating protein catalytic alpha subunit 1%2C transcript variant X6
5	81580001	81630000	3.00826	CCDC91	530230	coiled-coil domain containing 91%2C transcript variant X7
18	34620001	34670000	3.00811	RRAD|CES2|LOC112442294|CES3|CDH16|FAM96B	505165|505928|112442294|513112|508777|614585	RRAD%2C Ras related glycolysis inhibitor and calcium channel regulator|carboxylesterase 2%2C transcript variant X1|40S ribosomal protein S29-like|carboxylesterase 3%2C transcript variant X2|cadherin 16|family with sequence similarity 96 member B
2	20780001	20830000	3.00795	HOXD8|HOXD10|HOXD11|HOXD12|HOXD13|EVX2|HOXD9	100295814|540251|613983|520423|100336775|112442311|100295338	homeobox D8%2C transcript variant X1|homeobox D10|homeobox D11|homeobox D12|homeobox D13|even-skipped homeobox 2|homeobox D9
18	35080001	35130000	3.00777	AGRP|ATP6V0D1|RIPOR1	280987|282148|100336872	agouti related neuropeptide|ATPase H+ transporting V0 subunit d1|RHO family interacting cell polarization regulator 1%2C transcript variant X8
14	14960001	15010000	3.00774	NSMCE2	519974	NSE2 (MMS21) homolog%2C SMC5-SMC6 complex SUMO ligase%2C transcript variant X4
7	53340001	53390000	3.00765	SPRY4|LOC100847454	504593|100847454	sprouty RTK signaling antagonist 4|uncharacterized LOC100847454%2C transcript variant X8
8	22560001	22610000	3.0076	LOC101908039|IFNT3|IFNT2	101908039|100313956|317698	interferon tau-like|interferon tau-3|interferon tau
9	12240001	12290000	3.00748	KCNQ5	613605	potassium voltage-gated channel subfamily Q member 5%2C transcript variant X3
3	16260001	16310000	3.00736	C3H1orf189|UBAP2L|C3H1orf43	504348|100125221|538459	chromosome 3 C1orf189 homolog|ubiquitin associated protein 2 like|chromosome 3 C1orf43 homolog
3	8780001	8830000	3.00735	LOC613822|LY9	613822|528926	SLAM family member 9%2C transcript variant X3|lymphocyte antigen 9
7	19920001	19970000	3.00732	ZBTB7A|MAP2K2	788491|510434	zinc finger and BTB domain containing 7A%2C transcript variant X2|mitogen-activated protein kinase kinase 2
15	17640001	17690000	3.00718	CUL5	510331	cullin 5%2C transcript variant X4
6	86540001	86590000	3.00699	SLC4A4	282360	solute carrier family 4 member 4
11	10100001	10150000	3.00671	AUP1|DQX1|TLX2|PCGF1|LBX2|TTC31|HTRA2|LOXL3	509130|517947|539041|539040|538906|789027|523039|613599	AUP1%2C lipid droplet regulating VLDL assembly factor|DEAQ-box RNA dependent ATPase 1|T cell leukemia homeobox 2|polycomb group ring finger 1|ladybird homeobox 2|tetratricopeptide repeat domain 31|HtrA serine peptidase 2|lysyl oxidase like 3%2C transcript variant X3
1	107080001	107130000	3.00664	IFT80	513583	intraflagellar transport 80%2C transcript variant X4
8	61200001	61250000	3.0066	ZCCHC7	511821	zinc finger CCHC-type containing 7%2C transcript variant X10
23	31260001	31310000	3.00655	PRSS16	614489	serine protease 16
8	76960001	77010000	3.00613	GKAP1	613960	G kinase anchoring protein 1%2C transcript variant X1
21	47000001	47050000	3.00606	SLC25A21	513423	solute carrier family 25 member 21%2C transcript variant X8
12	36100001	36150000	3.00595	GJA3	100140301	gap junction protein alpha 3
2	90620001	90670000	3.00591	KIAA2012	614993	KIAA2012
13	54900001	54950000	3.00556	ADRM1|LAMA5	519729|506751	adhesion regulating molecule 1|laminin subunit alpha 5%2C transcript variant X2
12	76720001	76770000	3.00542	ZIC5|ZIC2	787451|514433	Zic family member 5|Zic family member 2
18	14680001	14730000	3.00511	MC1R|TCF25|TUBB3|DEF8	281298|100848970|768070|513349	melanocortin 1 receptor|transcription factor 25|tubulin beta 3 class III|differentially expressed in FDCP 8 homolog%2C transcript variant X2
11	94000001	94050000	3.00497	RC3H2	783330	ring finger and CCCH-type domains 2%2C transcript variant X6
9	42460001	42510000	3.00496	SOBP	537433	sine oculis binding protein homolog
26	15200001	15250000	3.00489	LOC112444532|LGI1	112444532|617080	interleukin-3 receptor subunit alpha-like|leucine rich glioma inactivated 1%2C transcript variant X2
5	101120001	101170000	3.00489	RIMKLB	538579	ribosomal modification protein rimK like family member B
19	36880001	36930000	3.0047	SLC35B1|FAM117A	353217|509931	solute carrier family 35 member B1|family with sequence similarity 117 member A%2C transcript variant X1
18	21640001	21690000	3.00451	CHD9	539275	chromodomain helicase DNA binding protein 9%2C transcript variant X14
2	120780001	120830000	3.00447	TMEM54|FNDC5|HPCA|S100PBP	509773|538905|509772|539983	transmembrane protein 54|fibronectin type III domain containing 5|hippocalcin%2C transcript variant X3|S100P binding protein%2C transcript variant X5
18	50020001	50070000	3.00445	SNRPA|MIA|RAB4B|C18H19orf54|EGLN2|LOC615697	509802|280857|616314|509803|536763|615697	small nuclear ribonucleoprotein polypeptide A|melanoma inhibitory activity|RAB4B%2C member RAS oncogene family%2C transcript variant X1|chromosome 18 C19orf54 homolog%2C transcript variant X2|egl-9 family hypoxia inducible factor 2|cytochrome P450 2F3
5	30960001	31010000	3.00439	CACNB3|ADCY6|TEX49	282160|509936|100335701	calcium voltage-gated channel auxiliary subunit beta 3|adenylate cyclase 6|testis expressed 49
4	102820001	102870000	3.00439	UBN2	540792	ubinuclein 2%2C transcript variant X5
17	67840001	67890000	3.00437	TTC28	537659	tetratricopeptide repeat domain 28%2C transcript variant X4
5	57000001	57050000	3.0041	IL23A|STAT2|CNPY2|CS|PAN2	511022|511023|506534|280682|538820	interleukin 23 subunit alpha|signal transducer and activator of transcription 2|canopy FGF signaling regulator 2|citrate synthase%2C transcript variant X1|poly(A) specific ribonuclease subunit PAN2%2C transcript variant X11
20	38020001	38070000	3.00405	SKP2|NADK2	519018|506968	S-phase kinase associated protein 2|NAD kinase 2%2C mitochondrial%2C transcript variant X3
6	116660001	116710000	3.00404	NSD2	540769	nuclear receptor binding SET domain protein 2%2C transcript variant X6
1	71600001	71650000	3.004	DLG1	785291	discs large MAGUK scaffold protein 1%2C transcript variant X1
5	59080001	59130000	3.00362	LOC788258	788258	olfactory receptor 6C3
2	91060001	91110000	3.00361	FAM117B	614932	family with sequence similarity 117 member B
5	70080001	70130000	3.0036	RIC8B	522873	RIC8 guanine nucleotide exchange factor B%2C transcript variant X6
4	76760001	76810000	3.00358	LOC112446406|OGDH	112446406|534599	2-oxoglutarate dehydrogenase%2C mitochondrial-like|oxoglutarate dehydrogenase
1	107140001	107190000	3.00338	IFT80	513583	intraflagellar transport 80%2C transcript variant X4
13	60260001	60310000	3.00322	FAM110A|SLC52A3	540118|507459	family with sequence similarity 110 member A|solute carrier family 52 member 3
26	22980001	23030000	3.00296	NFKB2|PSD|GBF1	526392|523124|533207	nuclear factor kappa B subunit 2|pleckstrin and Sec7 domain containing|golgi brefeldin A resistant guanine nucleotide exchange factor 1
7	53980001	54030000	3.0029	ARHGAP26	538219	Rho GTPase activating protein 26%2C transcript variant X6
7	19960001	20010000	3.00255	ZBTB7A|PIAS4	788491|534722	zinc finger and BTB domain containing 7A%2C transcript variant X2|protein inhibitor of activated STAT 4
13	22720001	22770000	3.00227	SKIDA1|MLLT10	520814|519864	SKI/DACH domain containing 1%2C transcript variant X3|MLLT10%2C histone lysine methyltransferase DOT1L cofactor%2C transcript variant X9
18	21620001	21670000	3.00216	CHD9	539275	chromodomain helicase DNA binding protein 9%2C transcript variant X14
23	21720001	21770000	3.00208	LOC100138976	100138976	olfactory receptor 5M11-like
7	50780001	50830000	3.00196	UBE2D2	541003	ubiquitin conjugating enzyme E2 D2%2C transcript variant X1
7	51280001	51330000	3.00195	PURA|IGIP	782746|404059	purine rich element binding protein A|IgA inducing protein
3	16240001	16290000	3.0015	UBAP2L|HAX1	100125221|506895	ubiquitin associated protein 2 like|HCLS1 associated protein X-1%2C transcript variant X1
13	22740001	22790000	3.0013	MLLT10	519864	MLLT10%2C histone lysine methyltransferase DOT1L cofactor%2C transcript variant X9
16	44940001	44990000	3.00129	RERE	535394	arginine-glutamic acid dipeptide repeats%2C transcript variant X8
3	30740001	30790000	3.00121	ST7L	534657	suppression of tumorigenicity 7 like%2C transcript variant X12
26	22380001	22430000	3.00085	FBXW4	513977	F-box and WD repeat domain containing 4%2C transcript variant X1
26	23000001	23050000	3.00068	FBXL15|NFKB2|PSD|CUEDC2	519874|526392|523124|516091	F-box and leucine rich repeat protein 15|nuclear factor kappa B subunit 2|pleckstrin and Sec7 domain containing|CUE domain containing 2
1	107100001	107150000	3.00047	IFT80	513583	intraflagellar transport 80%2C transcript variant X4
1	82940001	82990000	3.00038	ABCF3|AP2M1|VWA5B2|DVL3	530975|517446|506558|539203	ATP binding cassette subfamily F member 3|adaptor related protein complex 2 subunit mu 1|von Willebrand factor A domain containing 5B2%2C transcript variant X2|dishevelled segment polarity protein 3%2C transcript variant X4
21	46700001	46750000	3.00031	NKX2-1	613713	NK2 homeobox 1%2C transcript variant X1
7	86960001	87010000	3.00025	RASA1	282032	RAS p21 protein activator 1%2C transcript variant X2
17	73100001	73150000	3.00016	DGCR6L|PRODH	100126445|505094	DiGeorge syndrome critical region gene 6 like|proline dehydrogenase (oxidase) 1%2C transcript variant X5
11	68260001	68310000	2.99973	ASPRV1|MXD1	538522|514626	aspartic peptidase retroviral like 1|MAX dimerization protein 1%2C transcript variant X1
22	49260001	49310000	2.99971	DCAF1	785711	DDB1 and CUL4 associated factor 1%2C transcript variant X4
8	77060001	77110000	2.9996	GKAP1|KIF27	613960|536335	G kinase anchoring protein 1%2C transcript variant X1|kinesin family member 27%2C transcript variant X7
12	29220001	29270000	2.99951	RXFP2	507053	relaxin family peptide receptor 2
11	97360001	97410000	2.99913	LMX1B	100337389	LIM homeobox transcription factor 1 beta%2C transcript variant X2
8	103380001	103430000	2.99897	COL27A1	513668	collagen type XXVII alpha 1 chain%2C transcript variant X5
11	99300001	99350000	2.99879	SPOUT1|KYAT1	100138783|528582	SPOUT domain containing methyltransferase 1%2C transcript variant X2|kynurenine aminotransferase 1%2C transcript variant X2
11	94380001	94430000	2.99854	STRBP	516282	spermatid perinuclear RNA binding protein
20	62840001	62890000	2.99845	MARCH6	540371	membrane associated ring-CH-type finger 6%2C transcript variant X1
23	17760001	17810000	2.99841	NFKBIE|SLC35B2|TMEM151B|TCTE1|AARS2	506727|767848|519699|523600|786099	NFKB inhibitor epsilon|solute carrier family 35 member B2%2C transcript variant X1|transmembrane protein 151B%2C transcript variant X1|t-complex-associated-testis-expressed 1%2C transcript variant X2|alanyl-tRNA synthetase 2%2C mitochondrial
16	51060001	51110000	2.99823	TMEM240|VWA1|SSU72|ATAD3A	617545|505917|614837|784353	transmembrane protein 240|von Willebrand factor A domain containing 1|SSU72 homolog%2C RNA polymerase II CTD phosphatase|ATPase family%2C AAA domain containing 3A
22	48440001	48490000	2.99821	PHF7|SEMA3G|BAP1|DNAH1	100337047|100299041|100124510|540601	PHD finger protein 7%2C transcript variant X2|semaphorin 3G%2C transcript variant X3|BRCA1 associated protein 1|dynein axonemal heavy chain 1
5	69680001	69730000	2.99811	TCP11L2|POLR3B	541012|540839	t-complex 11 like 2|RNA polymerase III subunit B
24	43560001	43610000	2.99797	MC2R	281299	melanocortin 2 receptor
18	34960001	35010000	2.99786	TPPP3|LRRC36	614988|512403	tubulin polymerization promoting protein family member 3|leucine rich repeat containing 36
3	9040001	9090000	2.99779	CD84	510910	CD84 molecule%2C transcript variant X8
27	6960001	7010000	2.99779	DEFB	768318	defensin%2C beta
16	44820001	44870000	2.99778	RERE	535394	arginine-glutamic acid dipeptide repeats%2C transcript variant X8
28	13820001	13870000	2.99766	HNRNPF	506917	heterogeneous nuclear ribonucleoprotein F%2C transcript variant X8
22	49300001	49350000	2.99755	DCAF1	785711	DDB1 and CUL4 associated factor 1%2C transcript variant X4
25	33680001	33730000	2.99751	BAZ1B	508442	bromodomain adjacent to zinc finger domain 1B
10	85500001	85550000	2.99738	LIN52	618104	lin-52 DREAM MuvB core complex component
24	62280001	62330000	2.99711	LOC101906312	101906312	hepatitis A virus cellular receptor 2-like%2C transcript variant X1
1	82920001	82970000	2.9967	ALG3|ABCF3|ECE2|CAMK2N2|VWA5B2	614624|530975|281134|614606|506558	ALG3%2C alpha-1%2C3- mannosyltransferase|ATP binding cassette subfamily F member 3|endothelin converting enzyme 2%2C transcript variant 2a|calcium/calmodulin dependent protein kinase II inhibitor 2|von Willebrand factor A domain containing 5B2%2C transcript variant X2
18	35060001	35110000	2.99662	AGRP|ATP6V0D1	280987|282148	agouti related neuropeptide|ATPase H+ transporting V0 subunit d1
2	71840001	71890000	2.99654	EPB41L5	530941	erythrocyte membrane protein band 4.1 like 5
10	37000001	37050000	2.99648	MGA	532556	MGA%2C MAX dimerization protein
3	11720001	11770000	2.99623	LOC509005|LOC781726	509005|781726	T-cell surface glycoprotein CD1b-2-like|T-cell surface glycoprotein CD1b-2-like%2C transcript variant X1
2	91100001	91150000	2.99615	ICA1L|FAM117B	538992|614932	islet cell autoantigen 1 like%2C transcript variant X1|family with sequence similarity 117 member B
5	56280001	56330000	2.99608	STAT6|LRP1	353105|533894	signal transducer and activator of transcription 6|LDL receptor related protein 1%2C transcript variant X2
3	9320001	9370000	2.99567	NHLH1|NCSTN|COPA	530196|514929|100126041	nescient helix-loop-helix 1%2C transcript variant X2|nicastrin%2C transcript variant X1|coatomer protein complex subunit alpha
16	51080001	51130000	2.99545	TMEM240|VWA1|TMEM88B|ANKRD65|ATAD3A	617545|505917|767837|788407|784353	transmembrane protein 240|von Willebrand factor A domain containing 1|transmembrane protein 88B|ankyrin repeat domain 65|ATPase family%2C AAA domain containing 3A
17	72940001	72990000	2.99538	DGCR8|ARVCF|TANGO2	540254|517045|518209	DGCR8%2C microprocessor complex subunit|ARVCF%2C delta catenin family member|transport and golgi organization 2 homolog
22	14760001	14810000	2.99536	NKTR|ZBTB47	100335533|100335506	natural killer cell triggering receptor%2C transcript variant X4|zinc finger and BTB domain containing 47%2C transcript variant X2
9	41620001	41670000	2.99533	FOXO3|AFG1L	535530|537689	forkhead box O3|AFG1 like ATPase
1	132280001	132330000	2.9953	SLC35G2|NCK1	511543|536154	solute carrier family 35 member G2|NCK adaptor protein 1
7	43900001	43950000	2.99501	REEP6|ADAMTSL5|PLK5|MEX3D	522480|107131164|511891|538945	receptor accessory protein 6%2C transcript variant X1|ADAMTS like 5%2C transcript variant X10|polo like kinase 5%2C transcript variant X2|mex-3 RNA binding family member D
20	14120001	14170000	2.99494	ADAMTS6	540722	ADAM metallopeptidase with thrombospondin type 1 motif 6
8	103940001	103990000	2.99482	TNFSF15	514239	TNF superfamily member 15
3	112480001	112530000	2.99475	KCNJ13|GIGYF2	512288|506913	potassium voltage-gated channel subfamily J member 13|GRB10 interacting GYF protein 2%2C transcript variant X2
2	88480001	88530000	2.99445	C2H2orf69|TYW5|MAIP1|FTCDNL1	535735|539498|510566|613365	chromosome 2 C2orf69 homolog|tRNA-yW synthesizing protein 5%2C transcript variant X2|matrix AAA peptidase interacting protein 1|formiminotransferase cyclodeaminase N-terminal like%2C transcript variant X4
17	61920001	61970000	2.99439	HECTD4	534434	HECT domain E3 ubiquitin protein ligase 4%2C transcript variant X6
2	120400001	120450000	2.99424	A3GALT2|ZNF362	617693|508065	alpha 1%2C3-galactosyltransferase 2|zinc finger protein 362
3	95420001	95470000	2.99423	FAF1	531770	Fas associated factor 1
3	52040001	52090000	2.99399	HFM1	505814	HFM1%2C ATP dependent DNA helicase homolog
18	35160001	35210000	2.99396	CARMIL2|CTCF|ACD	510354|517097|510353	capping protein regulator and myosin 1 linker 2%2C transcript variant X4|CCCTC-binding factor%2C transcript variant X2|ACD%2C shelterin complex subunit and telomerase recruitment factor%2C transcript variant X6
10	36500001	36550000	2.99389	INO80	505992	INO80 complex subunit
5	81260001	81310000	2.99384	CCDC91	530230	coiled-coil domain containing 91%2C transcript variant X7
17	72920001	72970000	2.99372	ARVCF|TANGO2	517045|518209	ARVCF%2C delta catenin family member|transport and golgi organization 2 homolog
4	47960001	48010000	2.99363	PIK3CG	530001	phosphatidylinositol-4%2C5-bisphosphate 3-kinase catalytic subunit gamma%2C transcript variant X5
23	16540001	16590000	2.9936	CNPY3|GNMT|PTCRA	510220|538212|513669	canopy FGF signaling regulator 3|glycine N-methyltransferase|pre T cell antigen receptor alpha%2C transcript variant X1
24	43380001	43430000	2.99341	LDLRAD4	511553	low density lipoprotein receptor class A domain containing 4%2C transcript variant X12
7	60400001	60450000	2.99333	SH3TC2	536167	SH3 domain and tetratricopeptide repeats 2%2C transcript variant X3
11	61320001	61370000	2.99322	EHBP1	100300164	EH domain binding protein 1%2C transcript variant X10
20	38080001	38130000	2.99321	SKP2|LMBRD2	519018|510014	S-phase kinase associated protein 2|LMBR1 domain containing 2
10	82100001	82150000	2.99318	ADAM21	532366	ADAM metallopeptidase domain 21
13	64880001	64930000	2.99296	ROMO1|NFS1|RBM39|CPNE1|RBM12	618530|517656|508722|615677|100138139	reactive oxygen species modulator 1|NFS1%2C cysteine desulfurase|RNA binding motif protein 39%2C transcript variant X6|copine 1|RNA binding motif protein 12
5	81800001	81850000	2.99295	PTHLH	286767	parathyroid hormone like hormone
5	66220001	66270000	2.99287	IGF1	281239	insulin like growth factor 1%2C transcript variant X4
9	63820001	63870000	2.99261	SNX14|SYNCRIP	533801|511763	sorting nexin 14%2C transcript variant X1|synaptotagmin binding cytoplasmic RNA interacting protein%2C transcript variant X8
10	57700001	57750000	2.99236	FAM214A	522864	family with sequence similarity 214 member A%2C transcript variant X9
20	38060001	38110000	2.99209	SKP2|LMBRD2	519018|510014	S-phase kinase associated protein 2|LMBR1 domain containing 2
17	67860001	67910000	2.99204	TTC28	537659	tetratricopeptide repeat domain 28%2C transcript variant X4
9	34400001	34450000	2.99183	TSPYL1|TSPYL4	538541|508104	TSPY like 1|TSPY like 4
6	99580001	99630000	2.99163	WDFY3	537096	WD repeat and FYVE domain containing 3
1	71780001	71830000	2.99151	DLG1	785291	discs large MAGUK scaffold protein 1%2C transcript variant X1
17	73060001	73110000	2.99144	RTN4R|PRODH	100299284|505094	reticulon 4 receptor|proline dehydrogenase (oxidase) 1%2C transcript variant X5
15	58400001	58450000	2.99117	BDNF	617701	brain derived neurotrophic factor
1	158040001	158090000	2.99097	LOC527195|LOC112448270|ZSCAN23	527195|112448270|101904212	olfactory receptor 2B11|uncharacterized LOC112448270|zinc finger and SCAN domain containing 23%2C transcript variant X3
2	88280001	88330000	2.99086	FTCDNL1	613365	formiminotransferase cyclodeaminase N-terminal like%2C transcript variant X4
5	9320001	9370000	2.99061	PPP1R12A	538606	protein phosphatase 1 regulatory subunit 12A
10	19140001	19190000	2.99043	PKM|PARP6	512571|511329	pyruvate kinase M1/2%2C transcript variant X1|poly(ADP-ribose) polymerase family member 6%2C transcript variant X17
10	59960001	60010000	2.99012	HDC|GABPB1	515950|520313	histidine decarboxylase|GA binding protein transcription factor subunit beta 1%2C transcript variant X5
11	72240001	72290000	2.99006	SNX17|NRBP1|PPM1G|ZNF513	529972|532919|286880|100138621	sorting nexin 17%2C transcript variant X1|nuclear receptor binding protein 1%2C transcript variant X1|protein phosphatase%2C Mg2+/Mn2+ dependent 1G|zinc finger protein 513%2C transcript variant X2
2	52160001	52210000	2.9896	LOC101904069|LOC613677|ZEB2	101904069|613677|539873	uncharacterized LOC101904069|uncharacterized LOC613677%2C transcript variant X1|zinc finger E-box binding homeobox 2
24	43260001	43310000	2.98942	CEP192|LDLRAD4	104975778|511553	centrosomal protein 192%2C transcript variant X7|low density lipoprotein receptor class A domain containing 4%2C transcript variant X12
19	27740001	27790000	2.9892	HES7|ALOXE3|PER1	617638|517001|516318	hes family bHLH transcription factor 7|arachidonate lipoxygenase 3|period circadian regulator 1
5	81360001	81410000	2.98903	CCDC91	530230	coiled-coil domain containing 91%2C transcript variant X7
2	114980001	115030000	2.9889	IRS1|RHBDD1	538598|533985	insulin receptor substrate 1|rhomboid domain containing 1
5	55940001	55990000	2.98889	DDIT3|ARHGAP9|DCTN2|MBD6|MARS	777788|507960|527201|783807|512531	DNA damage inducible transcript 3%2C transcript variant X1|Rho GTPase activating protein 9%2C transcript variant X2|dynactin subunit 2|methyl-CpG binding domain protein 6%2C transcript variant X1|methionyl-tRNA synthetase
16	41820001	41870000	2.98888	NPPB|NPPA|CLCN6	508734|281355|520210	natriuretic peptide B|natriuretic peptide A|chloride voltage-gated channel 6%2C transcript variant X1
11	10060001	10110000	2.98887	LOC107132904|DOK1|M1AP|HTRA2|LOXL3	107132904|514962|541185|523039|613599	histone H2B type 1-H-like|docking protein 1|meiosis 1 associated protein%2C transcript variant X2|HtrA serine peptidase 2|lysyl oxidase like 3%2C transcript variant X3
11	73640001	73690000	2.98884	ASXL2	100140419	additional sex combs like 2%2C transcriptional regulator%2C transcript variant X5
3	102080001	102130000	2.98876	ATP6V0B|DPH2|ARTN|IPO13|ST3GAL3	505684|768224|530812|523399|444859	ATPase H+ transporting V0 subunit b|DPH2 homolog%2C transcript variant X1|artemin|importin 13%2C transcript variant X2|ST3 beta-galactoside alpha-2%2C3-sialyltransferase 3
19	36840001	36890000	2.98872	FAM117A|KAT7	509931|508246	family with sequence similarity 117 member A%2C transcript variant X1|lysine acetyltransferase 7%2C transcript variant X2
24	43220001	43270000	2.98851	CEP192	104975778	centrosomal protein 192%2C transcript variant X7
20	35460001	35510000	2.98846	RICTOR|OSMR	527459|514720	RPTOR independent companion of MTOR complex 2%2C transcript variant X5|oncostatin M receptor%2C transcript variant X1
13	63460001	63510000	2.98835	EIF2S2|RALY	520094|504640	eukaryotic translation initiation factor 2 subunit beta|RALY heterogeneous nuclear ribonucleoprotein%2C transcript variant X2
15	77080001	77130000	2.9883	PACSIN3|DDB2|ACP2|NR1H3	535109|519357|535407|507176	protein kinase C and casein kinase substrate in neurons 3%2C transcript variant X5|damage specific DNA binding protein 2|acid phosphatase 2%2C lysosomal%2C transcript variant 1|nuclear receptor subfamily 1 group H member 3
3	8860001	8910000	2.9883	SLAMF7|CD48	790164|508386	SLAM family member 7%2C transcript variant X1|CD48 molecule
19	26620001	26670000	2.98818	MED11|PELP1|ARRB2	511672|787413|281638	mediator complex subunit 11%2C transcript variant X1|proline%2C glutamate and leucine rich protein 1%2C transcript variant X1|arrestin beta 2
8	76000001	76050000	2.98798	SIGMAR1|GALT|CCL27|LOC508933|LOC104969408|IL11RA	538903|506997|101902682|508933|104969408|508932	sigma non-opioid intracellular receptor 1|galactose-1-phosphate uridylyltransferase|C-C motif chemokine ligand 27|uncharacterized LOC508933%2C transcript variant X1|endogenous retrovirus group PABLB member 1 Env polyprotein%2C transcript variant X1|interleukin 11 receptor subunit alpha
15	38000001	38050000	2.98778	PDE3B	533323	phosphodiesterase 3B
22	11300001	11350000	2.98752	CTDSPL	538425	CTD small phosphatase like
17	67720001	67770000	2.98749	TTC28	537659	tetratricopeptide repeat domain 28%2C transcript variant X4
5	36460001	36510000	2.98741	TMEM117	614719	transmembrane protein 117%2C transcript variant X1
13	54920001	54970000	2.98738	ADRM1|OSBPL2|LAMA5	519729|505328|506751	adhesion regulating molecule 1|oxysterol binding protein like 2|laminin subunit alpha 5%2C transcript variant X2
9	59940001	59990000	2.98738	BACH2	538296	BTB domain and CNC homolog 2%2C transcript variant X3
20	2880001	2930000	2.98734	RANBP17	100337114	RAN binding protein 17%2C transcript variant X4
7	53320001	53370000	2.98722	SPRY4|LOC100847454	504593|100847454	sprouty RTK signaling antagonist 4|uncharacterized LOC100847454%2C transcript variant X8
5	26760001	26810000	2.98721	MFSD5|RARG|ITGB7	507921|540425|514031	major facilitator superfamily domain containing 5|retinoic acid receptor gamma%2C transcript variant X3|integrin subunit beta 7%2C transcript variant X4
26	22960001	23010000	2.98709	GBF1	533207	golgi brefeldin A resistant guanine nucleotide exchange factor 1
2	125740001	125790000	2.98702	AHDC1	522105	AT-hook DNA binding motif containing 1
13	60440001	60490000	2.98671	TCF15	518491	transcription factor 15
10	37140001	37190000	2.98659	MAPKBP1|MGA	788366|532556	mitogen-activated protein kinase binding protein 1%2C transcript variant X2|MGA%2C MAX dimerization protein
10	59720001	59770000	2.98657	TRPM7|USP50	514642|506271	transient receptor potential cation channel subfamily M member 7|ubiquitin specific peptidase 50
14	580001	630000	2.98632	SLC52A2|FBXL6|TMEM249|SCRT1|DGAT1|HSF1	527884|512690|789629|618261|282609|506235	solute carrier family 52 member 2|F-box and leucine rich repeat protein 6%2C transcript variant X4|transmembrane protein 249|scratch family transcriptional repressor 1|diacylglycerol O-acyltransferase 1|heat shock transcription factor 1%2C transcript variant X4
5	59100001	59150000	2.9863	LOC788258	788258	olfactory receptor 6C3
16	44840001	44890000	2.98617	RERE	535394	arginine-glutamic acid dipeptide repeats%2C transcript variant X8
20	40000001	40050000	2.98614	ADAMTS12	525276	ADAM metallopeptidase with thrombospondin type 1 motif 12%2C transcript variant X1
2	39700001	39750000	2.98605	GPD2	504948	glycerol-3-phosphate dehydrogenase 2
20	14620001	14670000	2.98593	CWC27	504397	CWC27 spliceosome associated protein homolog%2C transcript variant X4
7	42880001	42930000	2.98574	LOC100300085|LOC112447517|LOC522560	100300085|112447517|522560	olfactory receptor 2T27|olfactory receptor 2L8-like|olfactory receptor%2C family 2%2C subfamily T%2C member 27-like
29	45200001	45250000	2.98567	SSH3|GRK2|ANKRD13D	514643|282682|505682	slingshot protein phosphatase 3|G protein-coupled receptor kinase 2|ankyrin repeat domain 13D%2C transcript variant X4
17	52260001	52310000	2.98561	SBNO1|CDK2AP1	540582|615387	strawberry notch homolog 1%2C transcript variant X4|cyclin dependent kinase 2 associated protein 1%2C transcript variant X1
10	20980001	21030000	2.9856	REC8|RNF31|EMC9|PSME1|FITM1|DCAF11|IRF9|PSME2	516291|509856|509858|510041|510040|539433|509855|509857	REC8 meiotic recombination protein|ring finger protein 31|ER membrane protein complex subunit 9%2C transcript variant X1|proteasome activator subunit 1|fat storage inducing transmembrane protein 1|DDB1 and CUL4 associated factor 11|interferon regulatory factor 9|proteasome activator subunit 2
7	16680001	16730000	2.98559	CTXN1|TIMM44|ELAVL1	100125924|528165|617316	cortexin 1|translocase of inner mitochondrial membrane 44|ELAV like RNA binding protein 1
13	22820001	22870000	2.98553	MLLT10	519864	MLLT10%2C histone lysine methyltransferase DOT1L cofactor%2C transcript variant X9
10	59940001	59990000	2.98544	HDC|GABPB1	515950|520313	histidine decarboxylase|GA binding protein transcription factor subunit beta 1%2C transcript variant X5
5	56180001	56230000	2.9854	NDUFA4L2|NXPH4|STAC3|SHMT2|R3HDM2|LRP1	613541|539535|518234|507197|613499|533894	NDUFA4%2C mitochondrial complex associated like 2|neurexophilin 4|SH3 and cysteine rich domain 3|serine hydroxymethyltransferase 2|R3H domain containing 2|LDL receptor related protein 1%2C transcript variant X2
5	119780001	119830000	2.98538	MIOX|LMF2|SCO2|ODF3B|SBF1|ADM2|NCAPH2	508591|510646|100125923|510060|510349|618896|767978	myo-inositol oxygenase|lipase maturation factor 2|SCO cytochrome oxidase deficient homolog 2 (yeast)|outer dense fiber of sperm tails 3B|SET binding factor 1%2C transcript variant X1|adrenomedullin 2|non-SMC condensin II complex subunit H2
5	56920001	56970000	2.98531	SPRYD4|GLS2|MIP|TIMELESS	539560|539561|280859|522884	SPRY domain containing 4|glutaminase 2%2C transcript variant X4|major intrinsic protein of lens fiber|timeless circadian regulator
11	60100001	60150000	2.9851	USP34|XPO1	534067|510568	ubiquitin specific peptidase 34%2C transcript variant X4|exportin 1%2C transcript variant X6
13	57980001	58030000	2.98506	RAB22A	617385	RAB22A%2C member RAS oncogene family%2C transcript variant X1
9	39080001	39130000	2.98504	REV3L	517422	REV3 like%2C DNA directed polymerase zeta catalytic subunit%2C transcript variant X4
2	125760001	125810000	2.98496	AHDC1	522105	AT-hook DNA binding motif containing 1
11	97400001	97450000	2.98496	LMX1B	100337389	LIM homeobox transcription factor 1 beta%2C transcript variant X2
9	39020001	39070000	2.98495	REV3L	517422	REV3 like%2C DNA directed polymerase zeta catalytic subunit%2C transcript variant X4
10	82120001	82170000	2.98475	ADAM21|MED6	532366|505293	ADAM metallopeptidase domain 21|mediator complex subunit 6
11	72540001	72590000	2.98473	EMILIN1|OST4|KHK|AGBL5	540451|617040|614868|538585	elastin microfibril interfacer 1%2C transcript variant X1|oligosaccharyltransferase complex subunit 4%2C non-catalytic|ketohexokinase%2C transcript variant X1|ATP/GTP binding protein like 5
15	82480001	82530000	2.98404	LOC107131345	107131345	olfactory receptor 1440-like
4	43320001	43370000	2.98396	PHTF2	520774	putative homeodomain transcription factor 2%2C transcript variant X9
5	81560001	81610000	2.98389	CCDC91	530230	coiled-coil domain containing 91%2C transcript variant X7
10	58900001	58950000	2.9838	DMXL2|GLDN	782535|781681	Dmx like 2%2C transcript variant X5|gliomedin%2C transcript variant X3
19	26900001	26950000	2.98352	DVL2|DLG4|ACADVL|PHF23	614312|100137840|282130|539774	dishevelled segment polarity protein 2|discs large MAGUK scaffold protein 4|acyl-CoA dehydrogenase very long chain|PHD finger protein 23%2C transcript variant X1
16	51160001	51210000	2.98331	MXRA8|TAS1R3|INTS11|DVL1|CPTP	522392|101904771|522378|523325|505009	matrix remodeling associated 8|taste 1 receptor member 3%2C transcript variant X2|integrator complex subunit 11|dishevelled segment polarity protein 1%2C transcript variant X9|ceramide-1-phosphate transfer protein%2C transcript variant X1
13	63740001	63790000	2.98293	ITCH	508431	itchy E3 ubiquitin protein ligase
22	50900001	50950000	2.98255	QARS|USP19|QRICH1	514586|514587|511970	glutaminyl-tRNA synthetase|ubiquitin specific peptidase 19%2C transcript variant X11|glutamine rich 1%2C transcript variant X2
19	43140001	43190000	2.98254	LOC100335845|NBR1|TMEM106A|BRCA1	100335845|515032|508269|353120	putative uncharacterized protein DDB_G0294196|NBR1%2C autophagy cargo receptor|transmembrane protein 106A%2C transcript variant X2|BRCA1%2C DNA repair associated%2C transcript variant X3
18	35520001	35570000	2.9825	NFATC3	541127	nuclear factor of activated T cells 3
5	56700001	56750000	2.98248	PRIM1|NACA	506240|513312	DNA primase subunit 1%2C transcript variant X1|nascent polypeptide associated complex subunit alpha
7	53640001	53690000	2.98244	FGF1|LOC100847454	281160|100847454	fibroblast growth factor 1%2C transcript variant X9|uncharacterized LOC100847454%2C transcript variant X8
8	103340001	103390000	2.98237	COL27A1	513668	collagen type XXVII alpha 1 chain%2C transcript variant X5
17	67760001	67810000	2.98233	TTC28	537659	tetratricopeptide repeat domain 28%2C transcript variant X4
23	17740001	17790000	2.98227	SLC29A1|HSP90AB1|NFKBIE|SLC35B2|TMEM151B|TCTE1	510932|767874|506727|767848|519699|523600	solute carrier family 29 member 1%2C transcript variant X3|heat shock protein 90 alpha family class B member 1|NFKB inhibitor epsilon|solute carrier family 35 member B2%2C transcript variant X1|transmembrane protein 151B%2C transcript variant X1|t-complex-associated-testis-expressed 1%2C transcript variant X2
3	30720001	30770000	2.98225	ST7L	534657	suppression of tumorigenicity 7 like%2C transcript variant X12
9	104100001	104150000	2.98218	PDCD2|TBP	512079|516578	programmed cell death 2|TATA-box binding protein%2C transcript variant X4
1	107160001	107210000	2.98209	IFT80	513583	intraflagellar transport 80%2C transcript variant X4
15	77060001	77110000	2.98209	PACSIN3|DDB2|C15H11orf49|ARFGAP2	535109|519357|505437|505438	protein kinase C and casein kinase substrate in neurons 3%2C transcript variant X5|damage specific DNA binding protein 2|chromosome 15 C11orf49 homolog|ADP ribosylation factor GTPase activating protein 2
20	71960001	72010000	2.98184	LOC524810	524810	IgM
3	84200001	84250000	2.98174	NFIA	615371	nuclear factor I A%2C transcript variant X4
13	64900001	64950000	2.98162	ROMO1|NFS1|RBM39	618530|517656|508722	reactive oxygen species modulator 1|NFS1%2C cysteine desulfurase|RNA binding motif protein 39%2C transcript variant X6
3	99660001	99710000	2.98153	LOC513210	513210	fatty acid amide hydrolase-like%2C transcript variant X1
5	79840001	79890000	2.9815	TMTC1	533191	transmembrane and tetratricopeptide repeat containing 1
11	74640001	74690000	2.98143	NCOA1	525346	nuclear receptor coactivator 1%2C transcript variant X7
10	57800001	57850000	2.9814	ARPP19|FAM214A|MYO5A	282658|522864|541234	cAMP regulated phosphoprotein 19%2C transcript variant 2|family with sequence similarity 214 member A%2C transcript variant X9|myosin VA%2C transcript variant X3
7	53360001	53410000	2.98098	LOC100847454	100847454	uncharacterized LOC100847454%2C transcript variant X8
2	91080001	91130000	2.98086	FAM117B	614932	family with sequence similarity 117 member B
8	61240001	61290000	2.98067	ZCCHC7	511821	zinc finger CCHC-type containing 7%2C transcript variant X10
6	116940001	116990000	2.98064	LOC104972780	104972780	collagen alpha-1(I) chain-like
17	62160001	62210000	2.98014	TMEM116|LOC112442047	514512|112442047	transmembrane protein 116|disintegrin and metalloproteinase domain-containing protein 1a-like%2C transcript variant X1
8	22160001	22210000	2.98009	MTAP	782907	methylthioadenosine phosphorylase
15	17600001	17650000	2.98007	CUL5	510331	cullin 5%2C transcript variant X4
5	56820001	56870000	2.97995	BAZ2A|RBMS2	509799|509798	bromodomain adjacent to zinc finger domain 2A%2C transcript variant X12|RNA binding motif single stranded interacting protein 2
16	44800001	44850000	2.97984	RERE	535394	arginine-glutamic acid dipeptide repeats%2C transcript variant X8
22	49740001	49790000	2.97979	CISH|HEMK1	616753|515459	cytokine inducible SH2 containing protein|HemK methyltransferase family member 1
20	14100001	14150000	2.97976	ADAMTS6	540722	ADAM metallopeptidase with thrombospondin type 1 motif 6
1	83040001	83090000	2.9796	HTR3C	519394	5-hydroxytryptamine (serotonin) receptor 3C%2C ionotropic
22	49280001	49330000	2.97952	DCAF1	785711	DDB1 and CUL4 associated factor 1%2C transcript variant X4
9	41480001	41530000	2.97937	FOXO3	535530	forkhead box O3
13	46800001	46850000	2.97932	ZMYND11|DIP2C	506325|535136	zinc finger MYND-type containing 11%2C transcript variant X3|disco interacting protein 2 homolog C%2C transcript variant X5
26	14980001	15030000	2.97916	FRA10AC1	615724	FRA10A associated CGG repeat 1
13	58760001	58810000	2.97896	RBM38|RAE1	533516|513080	RNA binding motif protein 38%2C transcript variant X2|ribonucleic acid export 1
5	32600001	32650000	2.97896	RPAP3	510621	RNA polymerase II associated protein 3
19	21460001	21510000	2.97895	TMIGD1|CPD	506345|532189	transmembrane and immunoglobulin domain containing 1%2C transcript variant X2|carboxypeptidase D
13	62180001	62230000	2.97893	MAPRE1|EFCAB8	507845|107133056	microtubule associated protein RP/EB family member 1|EF-hand calcium binding domain 8
1	85280001	85330000	2.9787	SOX2	784383	SRY-box 2
5	70140001	70190000	2.97866	RIC8B	522873	RIC8 guanine nucleotide exchange factor B%2C transcript variant X6
18	13640001	13690000	2.97845	ZNF469	100298623	zinc finger protein 469%2C transcript variant X2
11	73620001	73670000	2.97841	ASXL2	100140419	additional sex combs like 2%2C transcriptional regulator%2C transcript variant X5
5	34280001	34330000	2.97832	SCAF11|ARID2	538632|517876	SR-related CTD associated factor 11%2C transcript variant X4|AT-rich interaction domain 2
13	60540001	60590000	2.97824	TBC1D20|CSNK2A1	504543|282419	TBC1 domain family member 20|casein kinase 2 alpha 1
3	54580001	54630000	2.97818	GBP6	533657	guanylate binding protein family%2C member 6
25	33700001	33750000	2.97815	FZD9|BAZ1B	521364|508442	frizzled class receptor 9|bromodomain adjacent to zinc finger domain 1B
16	50700001	50750000	2.97808	CFAP74|GABRD	617386|508711	cilia and flagella associated protein 74%2C transcript variant X2|gamma-aminobutyric acid type A receptor delta subunit
29	48940001	48990000	2.97806	KCNQ1	784876	potassium voltage-gated channel subfamily Q member 1%2C transcript variant X1
8	44860001	44910000	2.97804	FAM122A|PIP5K1B	539712|537654	family with sequence similarity 122A|phosphatidylinositol-4-phosphate 5-kinase type 1 beta%2C transcript variant X1
11	30140001	30190000	2.97801	MSH6|FBXO11	540526|508172	mutS homolog 6|F-box protein 11
18	35300001	35350000	2.97784	TSNAXIP1|THAP11|RANBP10|CENPT	527504|539845|519736|513195	translin associated factor X interacting protein 1%2C transcript variant X3|THAP domain containing 11|RAN binding protein 10|centromere protein T
25	26220001	26270000	2.97783	C25H16orf92|DOC2A|HIRIP3|FAM57B|INO80E|ALDOA	101907367|528120|539704|785988|614852|509566	chromosome 25 C16orf92 homolog|double C2 domain alpha|HIRA interacting protein 3%2C transcript variant X1|family with sequence similarity 57 member B|INO80 complex subunit E|aldolase%2C fructose-bisphosphate A%2C transcript variant X5
3	8760001	8810000	2.97783	LOC613822|LY9	613822|528926	SLAM family member 9%2C transcript variant X3|lymphocyte antigen 9
10	37740001	37790000	2.97774	ZNF106|CAPN3	788468|281663	zinc finger protein 106%2C transcript variant X5|calpain 3
11	72320001	72370000	2.97773	MPV17|SLC30A3|GTF3C2|UCN|DNAJC5G|TRIM54	505763|512803|782752|518336|616608|535320	MPV17%2C mitochondrial inner membrane protein|solute carrier family 30 member 3%2C transcript variant X1|general transcription factor IIIC subunit 2%2C transcript variant X4|urocortin|DnaJ heat shock protein family (Hsp40) member C5 gamma|tripartite motif containing 54
1	71520001	71570000	2.97754	DLG1	785291	discs large MAGUK scaffold protein 1%2C transcript variant X1
7	38520001	38570000	2.97743	ZNF346	533548	zinc finger protein 346
2	119380001	119430000	2.97741	PTMA	786336	prothymosin alpha%2C transcript variant X2
6	97760001	97810000	2.97733	LIN54	100139053	lin-54 DREAM MuvB core complex component
4	43560001	43610000	2.97725	PTPN12	531877	protein tyrosine phosphatase%2C non-receptor type 12%2C transcript variant X2
17	62220001	62270000	2.97716	ADAM1A|LOC112442048|LOC112442049|MAPKAPK5	783232|112442048|112442049|535625	a disintegrin and metallopeptidase domain 1a|disintegrin and metalloproteinase domain-containing protein 1a-like%2C transcript variant X1|disintegrin and metalloproteinase domain-containing protein 1a-like|mitogen-activated protein kinase-activated protein kinase 5%2C transcript variant X2
8	29820001	29870000	2.97716	LOC101903205|NFIB	101903205|538474	alpha-2-macroglobulin receptor-associated protein-like%2C transcript variant X14|nuclear factor I B%2C transcript variant X10
10	49540001	49590000	2.97698	RORA	535597	RAR related orphan receptor A%2C transcript variant X2
5	57500001	57550000	2.97683	CD63|RDH5|GDF11|ITGA7|BLOC1S1	404156|281448|540517|506953|615149	CD63 molecule|retinol dehydrogenase 5|growth differentiation factor 11|integrin subunit alpha 7%2C transcript variant X6|biogenesis of lysosomal organelles complex 1 subunit 1
4	102780001	102830000	2.97683	UBN2	540792	ubinuclein 2%2C transcript variant X5
5	9300001	9350000	2.97681	PPP1R12A	538606	protein phosphatase 1 regulatory subunit 12A
15	29500001	29550000	2.97655	BCL9L|UPK2	539340|281569	B cell CLL/lymphoma 9 like|uroplakin 2%2C transcript variant X1
2	39760001	39810000	2.97645	GPD2	504948	glycerol-3-phosphate dehydrogenase 2
19	26960001	27010000	2.97643	CTDNEP1|CLDN7|YBX2|ELP5|SLC2A4	509192|512975|614429|512976|282359	CTD nuclear envelope phosphatase 1|claudin 7|Y-box binding protein 2|elongator acetyltransferase complex subunit 5|solute carrier family 2 member 4
5	67720001	67770000	2.97617	HCFC2|NFYB	505341|614382	host cell factor C2|nuclear transcription factor Y subunit beta
8	75380001	75430000	2.97609	UBAP2	506577	ubiquitin associated protein 2%2C transcript variant X9
5	17860001	17910000	2.97599	CEP290	282707	centrosomal protein 290%2C transcript variant X5
7	49860001	49910000	2.97583	ETF1|HSPA9|CTNNA1	541077|517535|526848	eukaryotic translation termination factor 1|heat shock protein family A (Hsp70) member 9|catenin alpha 1%2C transcript variant X1
16	56980001	57030000	2.97582	TNR	526409	tenascin R
16	39820001	39870000	2.97569	DNM3	506315	dynamin 3%2C transcript variant X3
1	158060001	158110000	2.97564	LOC527195|ZSCAN23	527195|101904212	olfactory receptor 2B11|zinc finger and SCAN domain containing 23%2C transcript variant X3
1	132420001	132470000	2.97543	STAG1	539234	stromal antigen 1%2C transcript variant X2
1	132820001	132870000	2.97542	STAG1	539234	stromal antigen 1%2C transcript variant X2
5	34200001	34250000	2.9754	SCAF11	538632	SR-related CTD associated factor 11%2C transcript variant X4
6	67160001	67210000	2.97508	SLC10A4|ZAR1|FRYL	540151|540150|511059	solute carrier family 10 member 4|zygote arrest 1|FRY like transcription coactivator%2C transcript variant X6
13	64140001	64190000	2.97505	GGT7|NCOA6|ACSS2	615929|508899|506459	gamma-glutamyltransferase 7%2C transcript variant X4|nuclear receptor coactivator 6%2C transcript variant X9|acyl-CoA synthetase short chain family member 2
11	94260001	94310000	2.97493	LOC107132958|RABGAP1|STRBP	107132958|519260|516282	uncharacterized LOC107132958|RAB GTPase activating protein 1%2C transcript variant X7|spermatid perinuclear RNA binding protein
8	37780001	37830000	2.9748	KDM4C	535671	lysine demethylase 4C%2C transcript variant X2
10	85520001	85570000	2.97441	LIN52	618104	lin-52 DREAM MuvB core complex component
8	39020001	39070000	2.97439	RIC1	506005	RIC1 homolog%2C RAB6A GEF complex partner 1%2C transcript variant X4
15	37780001	37830000	2.97426	CALCB	407218	calcitonin-related polypeptide beta%2C transcript variant 1
22	10900001	10950000	2.97418	C22H3orf35|GOLGA4|ITGA9	101908215|538893|532127	chromosome 22 C3orf35 homolog|golgin A4%2C transcript variant X18|integrin subunit alpha 9
13	60520001	60570000	2.97418	CSNK2A1	282419	casein kinase 2 alpha 1
23	8640001	8690000	2.97402	C23H6orf106	617655	chromosome 23 C6orf106 homolog
18	55060001	55110000	2.97399	SYNGR4|KDELR1|GRIN2D|TMEM143	538683|618184|618181|505862	synaptogyrin 4%2C transcript variant X4|KDEL endoplasmic reticulum protein retention receptor 1|glutamate ionotropic receptor NMDA type subunit 2D|transmembrane protein 143%2C transcript variant X2
19	37900001	37950000	2.97396	HOXB5|HOXB4|HOXB2|HOXB3	112442653|768240|616129|618214	homeobox B5|homeobox B4|homeobox B2|homeobox B3
5	120000001	120050000	2.97391	ACR|SHANK3|RABL2B	280711|512428|515671	acrosin%2C transcript variant X1|SH3 and multiple ankyrin repeat domains 3%2C transcript variant X4|RAB%2C member of RAS oncogene family like 2B
24	43540001	43590000	2.97389	MC5R|MC2R	507987|281299	melanocortin 5 receptor|melanocortin 2 receptor
1	107120001	107170000	2.9735	IFT80	513583	intraflagellar transport 80%2C transcript variant X4
16	29020001	29070000	2.97339	SDE2	534664	SDE2 telomere maintenance homolog
11	74600001	74650000	2.97338	NCOA1	525346	nuclear receptor coactivator 1%2C transcript variant X7
8	61180001	61230000	2.97325	ZCCHC7	511821	zinc finger CCHC-type containing 7%2C transcript variant X10
16	80980001	81030000	2.97322	LOC100297820	100297820	patched domain-containing protein 3-like
9	38840001	38890000	2.97318	TRAF3IP2|LOC784866	616801|784866	TRAF3 interacting protein 2%2C transcript variant X3|uncharacterized LOC784866%2C transcript variant X2
7	38940001	38990000	2.97317	PRR7|DBN1|PDLIM7|GRK6	538641|505406|533851|521413	proline rich 7%2C synaptic|drebrin 1|PDZ and LIM domain 7%2C transcript variant 1|G protein-coupled receptor kinase 6%2C transcript variant X2
7	46060001	46110000	2.973	JADE2	512319	jade family PHD finger 2%2C transcript variant X7
11	95920001	95970000	2.97261	SCAI	521431	suppressor of cancer cell invasion
24	42800001	42850000	2.97257	TUBB6|AFG3L2|PRELID3A	534206|515757|616292	tubulin beta 6 class V|AFG3 like matrix AAA peptidase subunit 2|PRELI domain containing 3A%2C transcript variant X9
25	26860001	26910000	2.97246	TMEM265|CCDC189|RNF40|ZNF629|PHKG2	511420|615350|539901|615311|512670	transmembrane protein 265|coiled-coil domain containing 189%2C transcript variant X1|ring finger protein 40|zinc finger protein 629|phosphorylase kinase catalytic subunit gamma 2
5	30620001	30670000	2.97213	TUBA1A|TUBA1C	404053|504244	tubulin%2C alpha 1a%2C transcript variant X1|tubulin alpha 1c
20	14560001	14610000	2.97212	CWC27	504397	CWC27 spliceosome associated protein homolog%2C transcript variant X4
10	54700001	54750000	2.97199	PRTG	540856	protogenin
10	36540001	36590000	2.97175	INO80	505992	INO80 complex subunit
17	69640001	69690000	2.97174	OSBP2	510311	oxysterol binding protein 2%2C transcript variant X9
17	67800001	67850000	2.97169	TTC28	537659	tetratricopeptide repeat domain 28%2C transcript variant X4
8	103540001	103590000	2.97149	ORM1|AKNA	497200|539274	orosomucoid 1|AT-hook transcription factor%2C transcript variant X1
8	38940001	38990000	2.97148	ERMP1|RIC1	541094|506005	endoplasmic reticulum metallopeptidase 1%2C transcript variant X1|RIC1 homolog%2C RAB6A GEF complex partner 1%2C transcript variant X4
11	95660001	95710000	2.97127	NR6A1	541257	nuclear receptor subfamily 6 group A member 1%2C transcript variant X6

## Sheet: Table S6
Table S6. A summary of genes from CLR in Xia'nan cattle.
chr	start	end	clr	gene	n	anno
8	94300001	94350000	3272.04	LOC513099	513099	olfactory receptor 13C2
8	94340001	94390000	3203.34	OR13C3	789792	olfactory receptor%2C family 13%2C subfamily C%2C member 3
8	94360001	94410000	3130.77	OR13C3|LOC789787	789792|789787	olfactory receptor%2C family 13%2C subfamily C%2C member 3|olfactory receptor 13D1
8	94380001	94430000	2935.38	OR13C3|LOC789787	789792|789787	olfactory receptor%2C family 13%2C subfamily C%2C member 3|olfactory receptor 13D1
19	720001	770000	2810.28	CA10	535917	carbonic anhydrase 10
19	740001	790000	2810.28	CA10	535917	carbonic anhydrase 10
19	760001	810000	2810.28	CA10	535917	carbonic anhydrase 10
9	103520001	103570000	2735.38	LOC104969678|ERMARD|TCTE3	104969678|512804|789619	endogenous retrovirus group K member 7 Env polyprotein-like|ER membrane associated RNA degradation%2C transcript variant X7|t-complex-associated-testis-expressed 3
9	103540001	103590000	2735.38	LOC104969678|ERMARD|TCTE3	104969678|512804|789619	endogenous retrovirus group K member 7 Env polyprotein-like|ER membrane associated RNA degradation%2C transcript variant X7|t-complex-associated-testis-expressed 3
9	103500001	103550000	2735.38	LOC104969678|PHF10|ERMARD|TCTE3	104969678|507648|512804|789619	endogenous retrovirus group K member 7 Env polyprotein-like|PHD finger protein 10|ER membrane associated RNA degradation%2C transcript variant X7|t-complex-associated-testis-expressed 3
9	103480001	103530000	2708.38	C9H6orf120|PHF10|WDR27|TCTE3	100125289|507648|788957|789619	chromosome 9 C6orf120 homolog|PHD finger protein 10|WD repeat domain 27%2C transcript variant X9|t-complex-associated-testis-expressed 3
19	780001	830000	2677.24	CA10	535917	carbonic anhydrase 10
19	800001	850000	2677.24	CA10	535917	carbonic anhydrase 10
27	26600001	26650000	2669	RBPMS	614417	RNA binding protein%2C mRNA processing factor
27	26620001	26670000	2669	RBPMS	614417	RNA binding protein%2C mRNA processing factor
19	540001	590000	2666.93	CA10	535917	carbonic anhydrase 10
19	560001	610000	2666.93	CA10	535917	carbonic anhydrase 10
27	26640001	26690000	2628.19	RBPMS	614417	RNA binding protein%2C mRNA processing factor
29	260001	310000	2550.02	LOC104970173|LOC789688	104970173|789688	tropomyosin alpha-3 chain-like%2C transcript variant X2|ankyrin repeat domain-containing protein 26-like
29	280001	330000	2550.02	LOC104970173|LOC789688	104970173|789688	tropomyosin alpha-3 chain-like%2C transcript variant X2|ankyrin repeat domain-containing protein 26-like
8	94400001	94450000	2485.03	LOC789787|OR13C8	789787|789782	olfactory receptor 13D1|olfactory receptor%2C family 13%2C subfamily C%2C member 8
9	103160001	103210000	2370.19	THBS2	338092	thrombospondin 2
9	103180001	103230000	2370.19	THBS2	338092	thrombospondin 2
9	103120001	103170000	2333.4	THBS2	338092	thrombospondin 2
9	103140001	103190000	2333.4	THBS2	338092	thrombospondin 2
19	1180001	1230000	2333.37	CA10	535917	carbonic anhydrase 10
19	1200001	1250000	2333.37	CA10	535917	carbonic anhydrase 10
8	94420001	94470000	2332.57	OR13C8	789782	olfactory receptor%2C family 13%2C subfamily C%2C member 8
27	26580001	26630000	2316.78	RBPMS	614417	RNA binding protein%2C mRNA processing factor
8	94280001	94330000	2278.76	LOC789812|LOC513099	789812|513099	olfactory receptor 13D1|olfactory receptor 13C2
8	94260001	94310000	2278.76	LOC789943|LOC789812	789943|789812	olfactory receptor 13C2|olfactory receptor 13D1
8	94240001	94290000	2278.76	OR13F1|LOC789943|LOC789812	788401|789943|789812	olfactory receptor%2C family 13%2C subfamily F%2C member 1|olfactory receptor 13C2|olfactory receptor 13D1
8	94220001	94270000	2210.34	OR13F1|LOC789943	788401|789943	olfactory receptor%2C family 13%2C subfamily F%2C member 1|olfactory receptor 13C2
9	86540001	86590000	2145.07	TAB2	540203	TGF-beta activated kinase 1 (MAP3K7) binding protein 2
9	86560001	86610000	2145.07	TAB2	540203	TGF-beta activated kinase 1 (MAP3K7) binding protein 2
2	73240001	73290000	2106.12	CLASP1	523441	cytoplasmic linker associated protein 1%2C transcript variant X5
2	73260001	73310000	2106.12	CLASP1	523441	cytoplasmic linker associated protein 1%2C transcript variant X5
2	73280001	73330000	2103.62	CLASP1	523441	cytoplasmic linker associated protein 1%2C transcript variant X5
19	1220001	1270000	2102.95	CA10	535917	carbonic anhydrase 10
9	87860001	87910000	2100.21	PLEKHG1	525772	pleckstrin homology and RhoGEF domain containing G1
9	87880001	87930000	2100.21	PLEKHG1	525772	pleckstrin homology and RhoGEF domain containing G1
9	86580001	86630000	2092.68	TAB2	540203	TGF-beta activated kinase 1 (MAP3K7) binding protein 2
9	87900001	87950000	2079.07	PLEKHG1	525772	pleckstrin homology and RhoGEF domain containing G1
9	86520001	86570000	2069.8	TAB2	540203	TGF-beta activated kinase 1 (MAP3K7) binding protein 2
2	73220001	73270000	2063.26	CLASP1	523441	cytoplasmic linker associated protein 1%2C transcript variant X5
19	820001	870000	2052.1	CA10	535917	carbonic anhydrase 10
19	620001	670000	2044.72	CA10	535917	carbonic anhydrase 10
19	640001	690000	2044.72	CA10	535917	carbonic anhydrase 10
19	660001	710000	2044.72	CA10	535917	carbonic anhydrase 10
9	86600001	86650000	1986.62	TAB2	540203	TGF-beta activated kinase 1 (MAP3K7) binding protein 2
2	73300001	73350000	1961.08	CLASP1	523441	cytoplasmic linker associated protein 1%2C transcript variant X5
9	86620001	86670000	1960.35	TAB2	540203	TGF-beta activated kinase 1 (MAP3K7) binding protein 2
8	96640001	96690000	1957.96	ZNF462	515561	zinc finger protein 462
8	96660001	96710000	1957.96	ZNF462	515561	zinc finger protein 462
8	96680001	96730000	1957.96	ZNF462	515561	zinc finger protein 462
21	45120001	45170000	1950.71	BAZ1A	540621	bromodomain adjacent to zinc finger domain 1A%2C transcript variant X4
21	45140001	45190000	1950.71	BAZ1A	540621	bromodomain adjacent to zinc finger domain 1A%2C transcript variant X4
21	45100001	45150000	1950.71	CFL2|BAZ1A	539332|540621	cofilin 2|bromodomain adjacent to zinc finger domain 1A%2C transcript variant X4
19	1160001	1210000	1947.68	CA10	535917	carbonic anhydrase 10
9	103460001	103510000	1918.02	C9H6orf120|PHF10|WDR27	100125289|507648|788957	chromosome 9 C6orf120 homolog|PHD finger protein 10|WD repeat domain 27%2C transcript variant X9
27	26560001	26610000	1913.72	RBPMS	614417	RNA binding protein%2C mRNA processing factor
9	87920001	87970000	1894.33	PLEKHG1	525772	pleckstrin homology and RhoGEF domain containing G1
8	96700001	96750000	1886.07	ZNF462	515561	zinc finger protein 462
19	680001	730000	1882.37	CA10	535917	carbonic anhydrase 10
9	103920001	103970000	1880.1	DLL1|FAM120B	788775|524306	delta like canonical Notch ligand 1%2C transcript variant X1|family with sequence similarity 120B
9	103940001	103990000	1880.1	FAM120B	524306	family with sequence similarity 120B
27	26540001	26590000	1845.02	RBPMS	614417	RNA binding protein%2C mRNA processing factor
27	26660001	26710000	1830.52	RBPMS|GTF2E2	614417|510921	RNA binding protein%2C mRNA processing factor|general transcription factor IIE subunit 2%2C transcript variant X1
27	26680001	26730000	1830.52	RBPMS|GTF2E2	614417|510921	RNA binding protein%2C mRNA processing factor|general transcription factor IIE subunit 2%2C transcript variant X1
8	96720001	96770000	1825.39	ZNF462	515561	zinc finger protein 462
8	94200001	94250000	1795.85	LOC789815|OR13F1	789815|788401	olfactory receptor 13C2|olfactory receptor%2C family 13%2C subfamily F%2C member 1
19	580001	630000	1787.84	CA10	535917	carbonic anhydrase 10
19	600001	650000	1787.84	CA10	535917	carbonic anhydrase 10
9	103560001	103610000	1760.02	ERMARD	512804	ER membrane associated RNA degradation%2C transcript variant X7
2	73320001	73370000	1748.83	CLASP1	523441	cytoplasmic linker associated protein 1%2C transcript variant X5
2	73200001	73250000	1722.74	CLASP1	523441	cytoplasmic linker associated protein 1%2C transcript variant X5
9	86640001	86690000	1720.51	TAB2	540203	TGF-beta activated kinase 1 (MAP3K7) binding protein 2
21	45180001	45230000	1713.69	BAZ1A	540621	bromodomain adjacent to zinc finger domain 1A%2C transcript variant X4
21	45200001	45250000	1713.69	BAZ1A	540621	bromodomain adjacent to zinc finger domain 1A%2C transcript variant X4
8	79360001	79410000	1706.63	C8H9orf153	785863	chromosome 8 C9orf153 homolog
8	79320001	79370000	1706.63	GOLM1	517052	golgi membrane protein 1
8	96620001	96670000	1671.8	ZNF462	515561	zinc finger protein 462
8	79260001	79310000	1663.23	GOLM1	517052	golgi membrane protein 1
8	79280001	79330000	1663.23	GOLM1	517052	golgi membrane protein 1
8	79300001	79350000	1663.23	GOLM1	517052	golgi membrane protein 1
2	72940001	72990000	1657.65	TFCP2L1	518436	transcription factor CP2 like 1
2	72960001	73010000	1657.65	TFCP2L1	518436	transcription factor CP2 like 1
9	87840001	87890000	1651.14	PLEKHG1	525772	pleckstrin homology and RhoGEF domain containing G1
1	57600001	57650000	1645.07	CD200R1L	516008	CD200 receptor 1-like
1	57580001	57630000	1645.07	LOC100335828|CD200R1L	100335828|516008	cell surface glycoprotein CD200 receptor 1%2C transcript variant X2|CD200 receptor 1-like
21	45060001	45110000	1621.46	CFL2	539332	cofilin 2
21	45080001	45130000	1621.46	CFL2|BAZ1A	539332|540621	cofilin 2|bromodomain adjacent to zinc finger domain 1A%2C transcript variant X4
21	45040001	45090000	1621.46	SNX6	532685	sorting nexin 6
9	87940001	87990000	1609.91	PLEKHG1|MTHFD1L	525772|534296	pleckstrin homology and RhoGEF domain containing G1|methylenetetrahydrofolate dehydrogenase (NADP+ dependent) 1 like%2C transcript variant X1
8	79180001	79230000	1597.62	NAA35	506175	N(alpha)-acetyltransferase 35%2C NatC auxiliary subunit%2C transcript variant X5
8	79200001	79250000	1597.62	NAA35	506175	N(alpha)-acetyltransferase 35%2C NatC auxiliary subunit%2C transcript variant X5
8	79220001	79270000	1597.62	NAA35|GOLM1	506175|517052	N(alpha)-acetyltransferase 35%2C NatC auxiliary subunit%2C transcript variant X5|golgi membrane protein 1
19	1380001	1430000	1593.24	CA10	535917	carbonic anhydrase 10
19	1400001	1450000	1593.24	CA10	535917	carbonic anhydrase 10
19	1360001	1410000	1551.69	CA10	535917	carbonic anhydrase 10
21	45160001	45210000	1544.66	BAZ1A	540621	bromodomain adjacent to zinc finger domain 1A%2C transcript variant X4
2	73340001	73390000	1542.18	NIFK|CLASP1	509598|523441	nucleolar protein interacting with the FHA domain of MKI67|cytoplasmic linker associated protein 1%2C transcript variant X5
2	73360001	73410000	1542.18	NIFK|TSN	509598|509943	nucleolar protein interacting with the FHA domain of MKI67|translin
24	44680001	44730000	1522.26	SETBP1	617265	SET binding protein 1%2C transcript variant X3
2	72920001	72970000	1520.48	TFCP2L1	518436	transcription factor CP2 like 1
7	79160001	79210000	1518.33	LOC112447478	112447478	teneurin-2-like%2C transcript variant X2
7	79180001	79230000	1518.33	LOC112447478	112447478	teneurin-2-like%2C transcript variant X2
7	79140001	79190000	1490.03	LOC112447478	112447478	teneurin-2-like%2C transcript variant X2
9	86660001	86710000	1483.21	ZC3H12D	615863	zinc finger CCCH-type containing 12D%2C transcript variant X2
8	94180001	94230000	1474.27	LOC789815	789815	olfactory receptor 13C2
9	65620001	65670000	1465.51	LOC101907989	101907989	protein LEG1 homolog
9	65640001	65690000	1465.51	LOC101907989	101907989	protein LEG1 homolog
9	65660001	65710000	1465.51	LOC101907989	101907989	protein LEG1 homolog
8	79240001	79290000	1456.42	NAA35|GOLM1	506175|517052	N(alpha)-acetyltransferase 35%2C NatC auxiliary subunit%2C transcript variant X5|golgi membrane protein 1
8	94460001	94510000	1442.58	LOC789766	789766	putative olfactory receptor ENSP00000348552-like
8	79160001	79210000	1438.09	NAA35	506175	N(alpha)-acetyltransferase 35%2C NatC auxiliary subunit%2C transcript variant X5
7	79060001	79110000	1437.77	LOC101905951|LOC112447478	101905951|112447478	COX assembly mitochondrial protein 2 homolog|teneurin-2-like%2C transcript variant X2
7	79080001	79130000	1437.77	LOC101905951|LOC112447478	101905951|112447478	COX assembly mitochondrial protein 2 homolog|teneurin-2-like%2C transcript variant X2
7	79100001	79150000	1437.77	LOC101905951|LOC112447478	101905951|112447478	COX assembly mitochondrial protein 2 homolog|teneurin-2-like%2C transcript variant X2
15	54620001	54670000	1429.11	GDPD5	532719	glycerophosphodiester phosphodiesterase domain containing 5%2C transcript variant X4
15	54600001	54650000	1429.11	KLHL35|GDPD5	539879|532719	kelch like family member 35|glycerophosphodiester phosphodiesterase domain containing 5%2C transcript variant X4
15	54580001	54630000	1414.27	RPS3|KLHL35|GDPD5	326588|539879|532719	ribosomal protein S3|kelch like family member 35|glycerophosphodiester phosphodiesterase domain containing 5%2C transcript variant X4
15	54640001	54690000	1404.2	GDPD5	532719	glycerophosphodiester phosphodiesterase domain containing 5%2C transcript variant X4
12	84580001	84630000	1333.19	IRS2	100300012	insulin receptor substrate 2
12	84600001	84650000	1333.19	IRS2	100300012	insulin receptor substrate 2
1	52160001	52210000	1323.4	BBX	533187	BBX%2C HMG-box containing%2C transcript variant X5
1	52180001	52230000	1323.4	BBX	533187	BBX%2C HMG-box containing%2C transcript variant X5
2	73380001	73430000	1298.82	NIFK|TSN	509598|509943	nucleolar protein interacting with the FHA domain of MKI67|translin
2	73400001	73450000	1298.82	TSN	509943	translin
17	58800001	58850000	1296.46	MED13L	517336	mediator complex subunit 13 like
17	58820001	58870000	1296.46	MED13L	517336	mediator complex subunit 13 like
2	72980001	73030000	1284.01	TFCP2L1	518436	transcription factor CP2 like 1
2	73000001	73050000	1284.01	TFCP2L1	518436	transcription factor CP2 like 1
9	65680001	65730000	1275.88	THEMIS	540554	thymocyte selection associated
18	65620001	65670000	1273.04	A1BG|RPS5|RNF225	518955|506229|112442225	alpha-1-B glycoprotein|ribosomal protein S5|ring finger protein 225
18	65640001	65690000	1273.04	A1BG|RPS5|ZNF584|RNF225	518955|506229|531064|112442225	alpha-1-B glycoprotein|ribosomal protein S5|zinc finger protein 584%2C transcript variant X2|ring finger protein 225
18	65660001	65710000	1272.73	RPS5|ZNF584|ZNF132|RNF225	506229|531064|100141141|112442225	ribosomal protein S5|zinc finger protein 584%2C transcript variant X2|zinc finger protein 132%2C transcript variant X2|ring finger protein 225
1	52140001	52190000	1272.6	BBX	533187	BBX%2C HMG-box containing%2C transcript variant X5
26	18640001	18690000	1272.36	PGAM1|ZDHHC16|EXOSC1|MMS19	404148|506085|506018|533499	phosphoglycerate mutase 1|zinc finger DHHC-type containing 16|exosome component 1|MMS19 homolog%2C cytosolic iron-sulfur assembly component%2C transcript variant X6
26	18620001	18670000	1272.36	PGAM1|ZDHHC16|EXOSC1|RRP12	404148|506085|506018|528990	phosphoglycerate mutase 1|zinc finger DHHC-type containing 16|exosome component 1|ribosomal RNA processing 12 homolog%2C transcript variant X2
9	87800001	87850000	1258.95	PLEKHG1	525772	pleckstrin homology and RhoGEF domain containing G1
9	87820001	87870000	1258.95	PLEKHG1	525772	pleckstrin homology and RhoGEF domain containing G1
17	58840001	58890000	1249.6	MED13L	517336	mediator complex subunit 13 like
17	58860001	58910000	1249.6	MED13L	517336	mediator complex subunit 13 like
17	58880001	58930000	1249.6	MED13L	517336	mediator complex subunit 13 like
9	87980001	88030000	1249.28	MTHFD1L	534296	methylenetetrahydrofolate dehydrogenase (NADP+ dependent) 1 like%2C transcript variant X1
9	88000001	88050000	1249.28	MTHFD1L	534296	methylenetetrahydrofolate dehydrogenase (NADP+ dependent) 1 like%2C transcript variant X1
7	31940001	31990000	1246.98	FTMT	539838	ferritin mitochondrial
7	79200001	79250000	1244.83	LOC112447478	112447478	teneurin-2-like%2C transcript variant X2
19	1340001	1390000	1242.11	CA10	535917	carbonic anhydrase 10
9	103960001	104010000	1227.45	FAM120B	524306	family with sequence similarity 120B
9	103980001	104030000	1227.45	FAM120B	524306	family with sequence similarity 120B
9	104000001	104050000	1227.45	FAM120B	524306	family with sequence similarity 120B
26	18600001	18650000	1218.79	PGAM1|RRP12	404148|528990	phosphoglycerate mutase 1|ribosomal RNA processing 12 homolog%2C transcript variant X2
2	73180001	73230000	1208.15	CLASP1	523441	cytoplasmic linker associated protein 1%2C transcript variant X5
8	96580001	96630000	1207.18	ZNF462	515561	zinc finger protein 462
8	96600001	96650000	1207.18	ZNF462	515561	zinc finger protein 462
24	44860001	44910000	1206.42	SLC14A2	537150	solute carrier family 14 member 2%2C transcript variant X3
24	44880001	44930000	1206.42	SLC14A2	537150	solute carrier family 14 member 2%2C transcript variant X3
24	44900001	44950000	1206.42	SLC14A2	537150	solute carrier family 14 member 2%2C transcript variant X3
8	79140001	79190000	1202.13	NAA35	506175	N(alpha)-acetyltransferase 35%2C NatC auxiliary subunit%2C transcript variant X5
26	18660001	18710000	1200.24	ZDHHC16|EXOSC1|MMS19	506085|506018|533499	zinc finger DHHC-type containing 16|exosome component 1|MMS19 homolog%2C cytosolic iron-sulfur assembly component%2C transcript variant X6
24	48840001	48890000	1183.52	DYM	613923	dymeclin%2C transcript variant X3
24	48860001	48910000	1183.52	DYM	613923	dymeclin%2C transcript variant X3
1	52120001	52170000	1176.4	BBX	533187	BBX%2C HMG-box containing%2C transcript variant X5
3	8880001	8930000	1168.55	CD48	508386	CD48 molecule
3	8900001	8950000	1168.55	CD48	508386	CD48 molecule
3	8860001	8910000	1168.55	SLAMF7|CD48	790164|508386	SLAM family member 7%2C transcript variant X1|CD48 molecule
8	96740001	96790000	1168.43	ZNF462	515561	zinc finger protein 462
9	87960001	88010000	1160.44	PLEKHG1|MTHFD1L	525772|534296	pleckstrin homology and RhoGEF domain containing G1|methylenetetrahydrofolate dehydrogenase (NADP+ dependent) 1 like%2C transcript variant X1
16	70580001	70630000	1156.54	ANGEL2	540507	angel homolog 2%2C transcript variant X5
16	70600001	70650000	1156.54	VASH2	539085	vasohibin 2
16	70620001	70670000	1156.54	VASH2	539085	vasohibin 2
7	31960001	32010000	1149.45	FTMT	539838	ferritin mitochondrial
9	88020001	88070000	1136.36	MTHFD1L	534296	methylenetetrahydrofolate dehydrogenase (NADP+ dependent) 1 like%2C transcript variant X1
21	58340001	58390000	1131.17	PRIMA1	616432	proline rich membrane anchor 1
21	58320001	58370000	1131.17	PRIMA1|UNC79	616432|537528	proline rich membrane anchor 1|unc-79 homolog%2C NALCN channel complex subunit%2C transcript variant X8
16	60480001	60530000	1128.09	ABL2	511845	ABL proto-oncogene 2%2C non-receptor tyrosine kinase
16	60500001	60550000	1128.09	ABL2	511845	ABL proto-oncogene 2%2C non-receptor tyrosine kinase
9	86680001	86730000	1106.55	ZC3H12D	615863	zinc finger CCCH-type containing 12D%2C transcript variant X2
3	8920001	8970000	1093.89	SLAMF1|CD48	281489|508386	signaling lymphocytic activation molecule family member 1|CD48 molecule
16	60520001	60570000	1088.51	ABL2	511845	ABL proto-oncogene 2%2C non-receptor tyrosine kinase
22	10800001	10850000	1084.61	GOLGA4	538893	golgin A4%2C transcript variant X18
22	10820001	10870000	1084.61	GOLGA4	538893	golgin A4%2C transcript variant X18
22	10840001	10890000	1084.61	GOLGA4	538893	golgin A4%2C transcript variant X18
16	60360001	60410000	1080.2	FAM20B	539755	FAM20B%2C glycosaminoglycan xylosylkinase%2C transcript variant X2
16	60380001	60430000	1080.2	FAM20B|TOR3A	539755|789634	FAM20B%2C glycosaminoglycan xylosylkinase%2C transcript variant X2|torsin family 3 member A
3	32160001	32210000	1079.64	CHI3L2|DENND2D	513513|504595	chitinase 3 like 2%2C transcript variant X1|DENN domain containing 2D
3	32180001	32230000	1079.64	DENND2D|CEPT1	504595|504650	DENN domain containing 2D|choline/ethanolamine phosphotransferase 1
3	32200001	32250000	1079.64	DENND2D|CEPT1	504595|504650	DENN domain containing 2D|choline/ethanolamine phosphotransferase 1
3	8940001	8990000	1077.65	SLAMF1	281489	signaling lymphocytic activation molecule family member 1
3	8840001	8890000	1075.61	SLAMF7	790164	SLAM family member 7%2C transcript variant X1
21	58360001	58410000	1074.76	PRIMA1	616432	proline rich membrane anchor 1
21	58380001	58430000	1074.76	PRIMA1	616432	proline rich membrane anchor 1
1	52200001	52250000	1069.14	BBX	533187	BBX%2C HMG-box containing%2C transcript variant X5
17	8160001	8210000	1066.05	IQCM	112442014	IQ motif containing M%2C transcript variant X2
17	8180001	8230000	1066.05	IQCM	112442014	IQ motif containing M%2C transcript variant X2
19	700001	750000	1063.24	CA10	535917	carbonic anhydrase 10
19	62460001	62510000	1062.74	CEP112	617266	centrosomal protein 112%2C transcript variant X9
19	62480001	62530000	1062.74	CEP112	617266	centrosomal protein 112%2C transcript variant X9
16	71920001	71970000	1062.48	RD3	101906969	retinal degeneration 3%2C transcript variant X1
16	71940001	71990000	1062.48	RD3	101906969	retinal degeneration 3%2C transcript variant X1
11	69920001	69970000	1061.67	ALK	536642	ALK receptor tyrosine kinase
11	69940001	69990000	1061.67	ALK	536642	ALK receptor tyrosine kinase
11	69960001	70010000	1061.67	ALK	536642	ALK receptor tyrosine kinase
6	44800001	44850000	1061.06	PI4K2B	521790	phosphatidylinositol 4-kinase type 2 beta%2C transcript variant X1
6	44820001	44870000	1061.06	ZCCHC4|PI4K2B	511397|521790	zinc finger CCHC-type containing 4|phosphatidylinositol 4-kinase type 2 beta%2C transcript variant X1
6	44840001	44890000	1061.06	ZCCHC4|PI4K2B	511397|521790	zinc finger CCHC-type containing 4|phosphatidylinositol 4-kinase type 2 beta%2C transcript variant X1
21	67220001	67270000	1060.64	ANKRD9|TECPR2	532402|530121	ankyrin repeat domain 9|tectonin beta-propeller repeat containing 2%2C transcript variant X5
21	67240001	67290000	1060.64	ANKRD9|TECPR2	532402|530121	ankyrin repeat domain 9|tectonin beta-propeller repeat containing 2%2C transcript variant X5
27	26520001	26570000	1054.94	RBPMS	614417	RNA binding protein%2C mRNA processing factor
2	131620001	131670000	1053.45	EIF4G3	534618	eukaryotic translation initiation factor 4 gamma 3%2C transcript variant X10
2	131640001	131690000	1053.45	EIF4G3	534618	eukaryotic translation initiation factor 4 gamma 3%2C transcript variant X10
2	131660001	131710000	1053.45	EIF4G3	534618	eukaryotic translation initiation factor 4 gamma 3%2C transcript variant X10
7	79120001	79170000	1051.23	LOC112447478	112447478	teneurin-2-like%2C transcript variant X2
1	57760001	57810000	1042.7	GTPBP8	522329	GTP binding protein 8 (putative)
1	57780001	57830000	1042.7	GTPBP8	522329	GTP binding protein 8 (putative)
1	57740001	57790000	1042.7	GTPBP8|NEPRO	522329|516064	GTP binding protein 8 (putative)|nucleolus and neural progenitor protein%2C transcript variant X8
1	114540001	114590000	1041.23	RAP2B	784133	RAP2B%2C member of RAS oncogene family
16	64520001	64570000	1035.95	SMG7	537131	SMG7%2C nonsense mediated mRNA decay factor%2C transcript variant X7
16	64540001	64590000	1035.95	SMG7	537131	SMG7%2C nonsense mediated mRNA decay factor%2C transcript variant X7
16	64500001	64550000	1035.95	SMG7|NMNAT2	537131|511042	SMG7%2C nonsense mediated mRNA decay factor%2C transcript variant X7|nicotinamide nucleotide adenylyltransferase 2%2C transcript variant X3
8	94480001	94530000	1034.27	LOC789766	789766	putative olfactory receptor ENSP00000348552-like
27	26820001	26870000	1033.62	GSR|UBXN8	506406|509646	glutathione-disulfide reductase%2C transcript variant X1|UBX domain protein 8
27	26840001	26890000	1033.62	GSR|UBXN8	506406|509646	glutathione-disulfide reductase%2C transcript variant X1|UBX domain protein 8
27	26860001	26910000	1033.62	PPP2CB|UBXN8	524361|509646	protein phosphatase 2 catalytic subunit beta|UBX domain protein 8
3	32220001	32270000	1013.93	DENND2D|CEPT1	504595|504650	DENN domain containing 2D|choline/ethanolamine phosphotransferase 1
17	58700001	58750000	1013.08	MED13L	517336	mediator complex subunit 13 like
17	58720001	58770000	1013.08	MED13L	517336	mediator complex subunit 13 like
16	60340001	60390000	1009.85	FAM20B	539755	FAM20B%2C glycosaminoglycan xylosylkinase%2C transcript variant X2
11	69900001	69950000	997.417	ALK	536642	ALK receptor tyrosine kinase
15	54660001	54710000	996.476	GDPD5	532719	glycerophosphodiester phosphodiesterase domain containing 5%2C transcript variant X4
18	65600001	65650000	987.275	A1BG|ZNF8	518955|617174	alpha-1-B glycoprotein|zinc finger protein 8%2C transcript variant X7
19	62580001	62630000	987.121	APOH|CEP112	281006|617266	apolipoprotein H|centrosomal protein 112%2C transcript variant X9
19	62600001	62650000	987.121	APOH|CEP112	281006|617266	apolipoprotein H|centrosomal protein 112%2C transcript variant X9
19	62620001	62670000	987.121	APOH|PRKCA	281006|282001	apolipoprotein H|protein kinase C alpha%2C transcript variant X3
17	58740001	58790000	986.208	MED13L	517336	mediator complex subunit 13 like
27	26700001	26750000	981.228	GTF2E2	510921	general transcription factor IIE subunit 2%2C transcript variant X1
27	26720001	26770000	981.228	SMIM18|GTF2E2	100847273|510921	small integral membrane protein 18%2C transcript variant X1|general transcription factor IIE subunit 2%2C transcript variant X1
27	26740001	26790000	981.228	SMIM18|GTF2E2	100847273|510921	small integral membrane protein 18%2C transcript variant X1|general transcription factor IIE subunit 2%2C transcript variant X1
8	79120001	79170000	980.902	NAA35	506175	N(alpha)-acetyltransferase 35%2C NatC auxiliary subunit%2C transcript variant X5
21	67280001	67330000	979.404	RCOR1	506525	REST corepressor 1%2C transcript variant X1
21	67300001	67350000	979.404	RCOR1	506525	REST corepressor 1%2C transcript variant X1
16	71960001	72010000	977.558	TRAF5|RD3	507234|101906969	TNF receptor associated factor 5|retinal degeneration 3%2C transcript variant X1
19	62440001	62490000	977.01	CEP112	617266	centrosomal protein 112%2C transcript variant X9
26	44700001	44750000	974.063	CTBP2	281730	C-terminal binding protein 2
19	1280001	1330000	967.081	CA10	535917	carbonic anhydrase 10
19	1300001	1350000	967.081	CA10	535917	carbonic anhydrase 10
18	65580001	65630000	963.013	LOC100847745|ZNF8	100847745|617174	zinc finger protein 2|zinc finger protein 8%2C transcript variant X7
1	52220001	52270000	960.858	BBX	533187	BBX%2C HMG-box containing%2C transcript variant X5
17	58680001	58730000	958.036	MED13L	517336	mediator complex subunit 13 like
16	72000001	72050000	951.209	TRAF5	507234	TNF receptor associated factor 5
16	72020001	72070000	951.209	TRAF5|RCOR3	507234|532635	TNF receptor associated factor 5|REST corepressor 3
2	131600001	131650000	950.212	EIF4G3	534618	eukaryotic translation initiation factor 4 gamma 3%2C transcript variant X10
15	54720001	54770000	949.105	SERPINH1|MAP6	510850|518794	serpin family H member 1|microtubule associated protein 6%2C transcript variant X2
15	54740001	54790000	949.105	SERPINH1|MAP6	510850|518794	serpin family H member 1|microtubule associated protein 6%2C transcript variant X2
19	1320001	1370000	944.728	CA10	535917	carbonic anhydrase 10
27	36440001	36490000	933.742	GINS4	616799	GINS complex subunit 4%2C transcript variant X2
27	36460001	36510000	933.742	GINS4|GPAT4	616799|511614	GINS complex subunit 4%2C transcript variant X2|glycerol-3-phosphate acyltransferase 4%2C transcript variant X2
26	18500001	18550000	933.061	ARHGAP19	526945	Rho GTPase activating protein 19%2C transcript variant X4
26	18520001	18570000	933.061	FRAT1|ARHGAP19	505664|526945	FRAT1%2C WNT signaling pathway regulator|Rho GTPase activating protein 19%2C transcript variant X4
26	18540001	18590000	933.061	FRAT1|FRAT2|ARHGAP19	505664|539144|526945	FRAT1%2C WNT signaling pathway regulator|FRAT2%2C WNT signaling pathway regulator|Rho GTPase activating protein 19%2C transcript variant X4
2	73160001	73210000	929.808	CLASP1	523441	cytoplasmic linker associated protein 1%2C transcript variant X5
15	54760001	54810000	927.678	MAP6	518794	microtubule associated protein 6%2C transcript variant X2
21	67200001	67250000	925.107	ANKRD9|TECPR2	532402|530121	ankyrin repeat domain 9|tectonin beta-propeller repeat containing 2%2C transcript variant X5
16	72040001	72090000	925.079	TRAF5|RCOR3	507234|532635	TNF receptor associated factor 5|REST corepressor 3
1	57660001	57710000	920.889	GTPBP8|CD200R1L	522329|516008	GTP binding protein 8 (putative)|CD200 receptor 1-like
1	57700001	57750000	920.889	GTPBP8|NEPRO	522329|516064	GTP binding protein 8 (putative)|nucleolus and neural progenitor protein%2C transcript variant X8
1	57680001	57730000	920.889	GTPBP8|NEPRO|CD200R1L	522329|516064|516008	GTP binding protein 8 (putative)|nucleolus and neural progenitor protein%2C transcript variant X8|CD200 receptor 1-like
26	44680001	44730000	918.914	CTBP2	281730	C-terminal binding protein 2
9	65540001	65590000	916.794	RIPPLY2|CYB5R4	781965|533608	ripply transcriptional repressor 2|cytochrome b5 reductase 4
16	71980001	72030000	915.746	TRAF5	507234	TNF receptor associated factor 5
27	36420001	36470000	915.562	GINS4|GOLGA7	616799|616809	GINS complex subunit 4%2C transcript variant X2|golgin A7
1	142980001	143030000	913.028	PDE9A	511665	phosphodiesterase 9A%2C transcript variant X6
1	143000001	143050000	913.028	PDE9A	511665	phosphodiesterase 9A%2C transcript variant X6
7	79220001	79270000	912.007	LOC112447478	112447478	teneurin-2-like%2C transcript variant X2
24	46520001	46570000	908.229	PIAS2	533403	protein inhibitor of activated STAT 2%2C transcript variant X9
24	46540001	46590000	908.229	PIAS2	533403	protein inhibitor of activated STAT 2%2C transcript variant X9
24	46560001	46610000	908.229	PIAS2	533403	protein inhibitor of activated STAT 2%2C transcript variant X9
26	18680001	18730000	904.314	MMS19|UBTD1	533499|506002	MMS19 homolog%2C cytosolic iron-sulfur assembly component%2C transcript variant X6|ubiquitin domain containing 1%2C transcript variant X1
2	131760001	131810000	901.475	EIF4G3	534618	eukaryotic translation initiation factor 4 gamma 3%2C transcript variant X10
2	131780001	131830000	901.475	EIF4G3	534618	eukaryotic translation initiation factor 4 gamma 3%2C transcript variant X10
3	32140001	32190000	893.637	LOC101903127|CHI3L2	101903127|513513	acidic mammalian chitinase-like|chitinase 3 like 2%2C transcript variant X1
9	33840001	33890000	886.805	FAM162B|KPNA5	783627|783596	family with sequence similarity 162 member B|karyopherin subunit alpha 5
9	33860001	33910000	886.805	FAM162B|KPNA5	783627|783596	family with sequence similarity 162 member B|karyopherin subunit alpha 5
9	33880001	33930000	886.805	KPNA5|ZUP1	783596|533724	karyopherin subunit alpha 5|zinc finger containing ubiquitin peptidase 1
10	71800001	71850000	885.004	CCDC175	617691	coiled-coil domain containing 175
10	71820001	71870000	885.004	CCDC175|RTN1	617691|532565	coiled-coil domain containing 175|reticulon 1%2C transcript variant X2
10	71780001	71830000	885.004	JKAMP|CCDC175	509181|617691	JNK1/MAPK8 associated membrane protein%2C transcript variant X4|coiled-coil domain containing 175
8	67260001	67310000	879.625	ATP6V1B2|SLC18A1	338082|617708	ATPase H+ transporting V1 subunit B2%2C transcript variant 2|solute carrier family 18 member A1
8	67280001	67330000	879.625	ATP6V1B2|SLC18A1	338082|617708	ATPase H+ transporting V1 subunit B2%2C transcript variant 2|solute carrier family 18 member A1
16	59520001	59570000	876.747	RASAL2	540692	RAS protein activator like 2%2C transcript variant X8
16	59540001	59590000	876.747	RASAL2	540692	RAS protein activator like 2%2C transcript variant X8
16	59560001	59610000	876.747	RASAL2	540692	RAS protein activator like 2%2C transcript variant X8
17	58760001	58810000	874.957	MED13L	517336	mediator complex subunit 13 like
11	69980001	70030000	873.585	ALK	536642	ALK receptor tyrosine kinase
22	10780001	10830000	871.002	GOLGA4	538893	golgin A4%2C transcript variant X18
8	67300001	67350000	863.327	ATP6V1B2	338082	ATPase H+ transporting V1 subunit B2%2C transcript variant 2
21	45260001	45310000	862.961	LOC613444|SRP54	613444|614017	RIKEN cDNA 2700097O09Rik-like|signal recognition particle 54
21	45280001	45330000	862.961	LOC613444|SRP54	613444|614017	RIKEN cDNA 2700097O09Rik-like|signal recognition particle 54
24	46500001	46550000	861.443	PIAS2	533403	protein inhibitor of activated STAT 2%2C transcript variant X9
11	93000001	93050000	851.254	NDUFA8|MORN5	327710|614076	NADH:ubiquinone oxidoreductase subunit A8|MORN repeat containing 5
11	93020001	93070000	851.254	NDUFA8|MORN5	327710|614076	NADH:ubiquinone oxidoreductase subunit A8|MORN repeat containing 5
2	131700001	131750000	849.433	EIF4G3	534618	eukaryotic translation initiation factor 4 gamma 3%2C transcript variant X10
2	131720001	131770000	849.433	EIF4G3	534618	eukaryotic translation initiation factor 4 gamma 3%2C transcript variant X10
2	131740001	131790000	849.433	EIF4G3	534618	eukaryotic translation initiation factor 4 gamma 3%2C transcript variant X10
1	111160001	111210000	846.61	KCNAB1	526133	potassium voltage-gated channel subfamily A member regulatory beta subunit 1
1	111180001	111230000	846.61	KCNAB1	526133	potassium voltage-gated channel subfamily A member regulatory beta subunit 1
1	111200001	111250000	846.61	KCNAB1	526133	potassium voltage-gated channel subfamily A member regulatory beta subunit 1
16	31920001	31970000	843.853	KIF26B	101902369	kinesin family member 26B%2C transcript variant X2
16	31940001	31990000	843.853	KIF26B	101902369	kinesin family member 26B%2C transcript variant X2
8	76980001	77030000	842.525	GKAP1	613960	G kinase anchoring protein 1%2C transcript variant X1
8	77000001	77050000	842.525	GKAP1	613960	G kinase anchoring protein 1%2C transcript variant X1
24	43400001	43450000	838.583	LDLRAD4	511553	low density lipoprotein receptor class A domain containing 4%2C transcript variant X12
24	43420001	43470000	838.583	LDLRAD4	511553	low density lipoprotein receptor class A domain containing 4%2C transcript variant X12
8	77020001	77070000	834.518	GKAP1	613960	G kinase anchoring protein 1%2C transcript variant X1
16	60540001	60590000	833.533	ABL2	511845	ABL proto-oncogene 2%2C non-receptor tyrosine kinase
1	116040001	116090000	828.793	AADAC	519557	arylacetamide deacetylase (esterase)
1	116060001	116110000	828.793	LOC782258	782258	arylacetamide deacetylase-like
16	72060001	72110000	828.107	LOC100336777|RCOR3	100336777|532635	uncharacterized LOC100336777%2C transcript variant X1|REST corepressor 3
19	62500001	62550000	825.504	CEP112	617266	centrosomal protein 112%2C transcript variant X9
24	44240001	44290000	819.631	SETBP1	617265	SET binding protein 1%2C transcript variant X3
19	1140001	1190000	817.055	CA10	535917	carbonic anhydrase 10
16	60460001	60510000	816.162	ABL2	511845	ABL proto-oncogene 2%2C non-receptor tyrosine kinase
8	96760001	96810000	811.082	ZNF462	515561	zinc finger protein 462
16	64560001	64610000	805.942	SMG7|NCF2	537131|281346	SMG7%2C nonsense mediated mRNA decay factor%2C transcript variant X7|neutrophil cytosolic factor 2
6	44760001	44810000	802.668	PI4K2B	521790	phosphatidylinositol 4-kinase type 2 beta%2C transcript variant X1
6	44720001	44770000	802.668	SEPSECS	518874	Sep (O-phosphoserine) tRNA:Sec (selenocysteine) tRNA synthase
1	57640001	57690000	801.329	CD200R1L	516008	CD200 receptor 1-like
26	18700001	18750000	799.894	MMS19|UBTD1	533499|506002	MMS19 homolog%2C cytosolic iron-sulfur assembly component%2C transcript variant X6|ubiquitin domain containing 1%2C transcript variant X1
21	45300001	45350000	799.466	LOC613444|SRP54	613444|614017	RIKEN cDNA 2700097O09Rik-like|signal recognition particle 54
1	116020001	116070000	797.081	AADAC	519557	arylacetamide deacetylase (esterase)
26	18560001	18610000	793.894	FRAT1|FRAT2|RRP12	505664|539144|528990	FRAT1%2C WNT signaling pathway regulator|FRAT2%2C WNT signaling pathway regulator|ribosomal RNA processing 12 homolog%2C transcript variant X2
26	18480001	18530000	786.424	ARHGAP19	526945	Rho GTPase activating protein 19%2C transcript variant X4
17	58660001	58710000	783.388	MED13L	517336	mediator complex subunit 13 like
9	61060001	61110000	782.546	RNGTT	511408	RNA guanylyltransferase and 5'-phosphatase
9	61080001	61130000	782.546	RNGTT	511408	RNA guanylyltransferase and 5'-phosphatase
9	61100001	61150000	782.546	RNGTT	511408	RNA guanylyltransferase and 5'-phosphatase
15	54560001	54610000	782.532	RPS3|KLHL35	326588|539879	ribosomal protein S3|kelch like family member 35
6	44860001	44910000	781.803	ZCCHC4	511397	zinc finger CCHC-type containing 4
1	57520001	57570000	778.654	LOC100335828	100335828	cell surface glycoprotein CD200 receptor 1%2C transcript variant X2
1	57540001	57590000	778.654	LOC100335828	100335828	cell surface glycoprotein CD200 receptor 1%2C transcript variant X2
16	31900001	31950000	773.603	KIF26B	101902369	kinesin family member 26B%2C transcript variant X2
17	8000001	8050000	771.902	IQCM	112442014	IQ motif containing M%2C transcript variant X2
3	8820001	8870000	769.221	SLAMF7	790164	SLAM family member 7%2C transcript variant X1
16	28140001	28190000	768.952	DNAH14	516576	dynein axonemal heavy chain 14
16	28160001	28210000	768.952	DNAH14	516576	dynein axonemal heavy chain 14
1	111140001	111190000	768.591	KCNAB1	526133	potassium voltage-gated channel subfamily A member regulatory beta subunit 1
19	62640001	62690000	767.42	PRKCA	282001	protein kinase C alpha%2C transcript variant X3
19	62660001	62710000	767.42	PRKCA	282001	protein kinase C alpha%2C transcript variant X3
27	14660001	14710000	766.49	ENPP6	537431	ectonucleotide pyrophosphatase/phosphodiesterase 6%2C transcript variant X7
27	14640001	14690000	766.49	STOX2	535434	storkhead box 2%2C transcript variant X7
27	36380001	36430000	762.86	GOLGA7	616809	golgin A7
27	36400001	36450000	762.86	GOLGA7	616809	golgin A7
9	88040001	88090000	762.764	MTHFD1L	534296	methylenetetrahydrofolate dehydrogenase (NADP+ dependent) 1 like%2C transcript variant X1
3	32120001	32170000	758.303	LOC101903127|CHI3L2	101903127|513513	acidic mammalian chitinase-like|chitinase 3 like 2%2C transcript variant X1
9	89840001	89890000	757.157	FBXO5	515080	F-box protein 5
9	61020001	61070000	754.855	PNRC1	507736	proline rich nuclear receptor coactivator 1
15	54700001	54750000	748.809	SERPINH1|GDPD5	510850|532719	serpin family H member 1|glycerophosphodiester phosphodiesterase domain containing 5%2C transcript variant X4
9	65700001	65750000	748.675	THEMIS	540554	thymocyte selection associated
15	54520001	54570000	743.302	ARRB1	281637	arrestin beta 1%2C transcript variant X7
15	54540001	54590000	743.302	ARRB1	281637	arrestin beta 1%2C transcript variant X7
3	117280001	117330000	742.297	RAMP1	617017	receptor activity modifying protein 1
3	117300001	117350000	742.297	RAMP1	617017	receptor activity modifying protein 1
6	116780001	116830000	741.774	FGFR3|LOC112447024|TACC3	281769|112447024|506194	fibroblast growth factor receptor 3|translation initiation factor IF-2-like|transforming acidic coiled-coil containing protein 3%2C transcript variant X3
6	116800001	116850000	741.774	TMEM129|LOC112447024|TACC3|SLBP	518991|112447024|506194|444868	transmembrane protein 129|translation initiation factor IF-2-like|transforming acidic coiled-coil containing protein 3%2C transcript variant X3|stem-loop binding protein
6	116820001	116870000	741.774	TMEM129|TACC3|SLBP	518991|506194|444868	transmembrane protein 129|transforming acidic coiled-coil containing protein 3%2C transcript variant X3|stem-loop binding protein
14	24400001	24450000	741.103	FAM110B	767946	family with sequence similarity 110 member B%2C transcript variant X2
14	24420001	24470000	741.103	FAM110B	767946	family with sequence similarity 110 member B%2C transcript variant X2
16	28120001	28170000	739.293	DNAH14	516576	dynein axonemal heavy chain 14
27	26500001	26550000	739.139	RBPMS	614417	RNA binding protein%2C mRNA processing factor
15	65940001	65990000	738.279	PAMR1	513841	peptidase domain containing associated with muscle regeneration 1
15	65920001	65970000	738.279	PAMR1|SLC1A2	513841|541119	peptidase domain containing associated with muscle regeneration 1|solute carrier family 1 member 2%2C transcript variant X4
15	65900001	65950000	738.279	SLC1A2	541119	solute carrier family 1 member 2%2C transcript variant X4
21	45320001	45370000	734.596	SRP54|FAM177A1|PPP2R3C	614017|100125286|533147	signal recognition particle 54|family with sequence similarity 177 member A1%2C transcript variant X2|protein phosphatase 2 regulatory subunit B''gamma
15	54780001	54830000	733.253	MAP6	518794	microtubule associated protein 6%2C transcript variant X2
14	24460001	24510000	732.999	LOC101902490	101902490	60S ribosomal protein L39
14	24480001	24530000	732.999	LOC101902490	101902490	60S ribosomal protein L39
9	89860001	89910000	732.124	FBXO5|MTRF1L	515080|534354	F-box protein 5|mitochondrial translational release factor 1 like
24	44260001	44310000	728.751	SETBP1	617265	SET binding protein 1%2C transcript variant X3
17	58640001	58690000	728.481	MED13L	517336	mediator complex subunit 13 like
16	31180001	31230000	726.094	SMYD3	616050	SET and MYND domain containing 3
16	31200001	31250000	726.094	SMYD3	616050	SET and MYND domain containing 3
16	31220001	31270000	726.094	SMYD3	616050	SET and MYND domain containing 3
27	36480001	36530000	725.273	GPAT4	511614	glycerol-3-phosphate acyltransferase 4%2C transcript variant X2
1	143020001	143070000	724.978	PDE9A	511665	phosphodiesterase 9A%2C transcript variant X6
21	44940001	44990000	723.725	EAPP	520143	E2F associated phosphoprotein
21	44960001	45010000	723.725	SNX6	532685	sorting nexin 6
19	840001	890000	721.066	CA10	535917	carbonic anhydrase 10
1	116080001	116130000	719.872	LOC782258	782258	arylacetamide deacetylase-like
1	111120001	111170000	713.043	KCNAB1	526133	potassium voltage-gated channel subfamily A member regulatory beta subunit 1
16	31960001	32010000	711.182	KIF26B	101902369	kinesin family member 26B%2C transcript variant X2
19	1240001	1290000	711.094	CA10	535917	carbonic anhydrase 10
3	117060001	117110000	709.407	LRRFIP1	616994	LRR binding FLII interacting protein 1%2C transcript variant X39
3	117080001	117130000	709.407	LRRFIP1	616994	LRR binding FLII interacting protein 1%2C transcript variant X39
3	117100001	117150000	709.407	LRRFIP1	616994	LRR binding FLII interacting protein 1%2C transcript variant X39
21	58200001	58250000	707.507	UNC79	537528	unc-79 homolog%2C NALCN channel complex subunit%2C transcript variant X8
21	58220001	58270000	707.507	UNC79	537528	unc-79 homolog%2C NALCN channel complex subunit%2C transcript variant X8
9	88140001	88190000	706.772	MTHFD1L	534296	methylenetetrahydrofolate dehydrogenase (NADP+ dependent) 1 like%2C transcript variant X1
9	88160001	88210000	706.772	MTHFD1L	534296	methylenetetrahydrofolate dehydrogenase (NADP+ dependent) 1 like%2C transcript variant X1
8	67320001	67370000	704.879	ATP6V1B2|LZTS1	338082|539634	ATPase H+ transporting V1 subunit B2%2C transcript variant 2|leucine zipper tumor suppressor 1
26	3460001	3510000	703.072	LOC100848463|LOC104975936	100848463|104975936	uncharacterized LOC100848463|endogenous retrovirus group K member 7 Gag polyprotein-like
7	79040001	79090000	702.527	LOC112447478	112447478	teneurin-2-like%2C transcript variant X2
10	79640001	79690000	702.206	ZFYVE26|RAD51B	514402|617007	zinc finger FYVE-type containing 26%2C transcript variant X3|RAD51 paralog B%2C transcript variant X5
10	79660001	79710000	702.206	ZFYVE26|RAD51B	514402|617007	zinc finger FYVE-type containing 26%2C transcript variant X3|RAD51 paralog B%2C transcript variant X5
18	65540001	65590000	700.085	ZNF274|LOC100847745	534170|100847745	zinc finger protein 274%2C transcript variant X6|zinc finger protein 2
18	65520001	65570000	700.085	ZNF329|ZNF274	100138653|534170	zinc finger protein 329|zinc finger protein 274%2C transcript variant X6
22	10860001	10910000	699.485	C22H3orf35|GOLGA4|ITGA9	101908215|538893|532127	chromosome 22 C3orf35 homolog|golgin A4%2C transcript variant X18|integrin subunit alpha 9
1	52100001	52150000	697.656	BBX	533187	BBX%2C HMG-box containing%2C transcript variant X5
16	70560001	70610000	695.514	ANGEL2	540507	angel homolog 2%2C transcript variant X5
9	33900001	33950000	695.045	KPNA5|ZUP1	783596|533724	karyopherin subunit alpha 5|zinc finger containing ubiquitin peptidase 1
19	62680001	62730000	692.649	PRKCA	282001	protein kinase C alpha%2C transcript variant X3
16	72080001	72130000	692.218	LOC100336777|RCOR3	100336777|532635	uncharacterized LOC100336777%2C transcript variant X1|REST corepressor 3
19	1260001	1310000	690.923	CA10	535917	carbonic anhydrase 10
16	44800001	44850000	685.843	RERE	535394	arginine-glutamic acid dipeptide repeats%2C transcript variant X8
16	44820001	44870000	685.843	RERE	535394	arginine-glutamic acid dipeptide repeats%2C transcript variant X8
16	31160001	31210000	683.585	SMYD3	616050	SET and MYND domain containing 3
26	18460001	18510000	681.654	ARHGAP19	526945	Rho GTPase activating protein 19%2C transcript variant X4
1	116000001	116050000	678.505	AADAC	519557	arylacetamide deacetylase (esterase)
16	28180001	28230000	678.273	DNAH14	516576	dynein axonemal heavy chain 14
18	9240001	9290000	678.195	CDH13	512302	cadherin 13%2C transcript variant X1
18	9260001	9310000	678.195	CDH13	512302	cadherin 13%2C transcript variant X1
18	9280001	9330000	678.195	CDH13	512302	cadherin 13%2C transcript variant X1
18	65500001	65550000	677.418	ZNF135|ZNF329|ZNF274	508062|100138653|534170	zinc finger protein 135%2C transcript variant X1|zinc finger protein 329|zinc finger protein 274%2C transcript variant X6
8	17160001	17210000	677.39	IFT74	514024	intraflagellar transport 74
8	17180001	17230000	677.39	IFT74	514024	intraflagellar transport 74
8	17140001	17190000	677.39	TEK|IFT74	280939|514024	TEK receptor tyrosine kinase|intraflagellar transport 74
17	8040001	8090000	677.084	IQCM	112442014	IQ motif containing M%2C transcript variant X2
17	8060001	8110000	677.084	IQCM	112442014	IQ motif containing M%2C transcript variant X2
17	8080001	8130000	677.084	IQCM	112442014	IQ motif containing M%2C transcript variant X2
21	45240001	45290000	673.915	LOC613444	613444	RIKEN cDNA 2700097O09Rik-like
27	14600001	14650000	670.158	STOX2	535434	storkhead box 2%2C transcript variant X7
27	14620001	14670000	670.158	STOX2	535434	storkhead box 2%2C transcript variant X7
3	8960001	9010000	669.862	SLAMF1	281489	signaling lymphocytic activation molecule family member 1
11	70000001	70050000	669.32	ALK	536642	ALK receptor tyrosine kinase
10	79580001	79630000	664.535	RDH12|ZFYVE26	369021|514402	retinol dehydrogenase 12|zinc finger FYVE-type containing 26%2C transcript variant X3
10	79600001	79650000	664.535	ZFYVE26	514402	zinc finger FYVE-type containing 26%2C transcript variant X3
10	79620001	79670000	664.535	ZFYVE26|RAD51B	514402|617007	zinc finger FYVE-type containing 26%2C transcript variant X3|RAD51 paralog B%2C transcript variant X5
24	46580001	46630000	661.76	PIAS2	533403	protein inhibitor of activated STAT 2%2C transcript variant X9
26	38260001	38310000	660.224	RAB11FIP2	540709	RAB11 family interacting protein 2%2C transcript variant X1
26	38280001	38330000	660.224	RAB11FIP2	540709	RAB11 family interacting protein 2%2C transcript variant X1
26	38300001	38350000	660.224	RAB11FIP2	540709	RAB11 family interacting protein 2%2C transcript variant X1
18	21000001	21050000	659.225	TOX3	539135	TOX high mobility group box family member 3%2C transcript variant X1
5	118360001	118410000	656.242	FAM19A5	767927	family with sequence similarity 19 member A5%2C C-C motif chemokine like%2C transcript variant X1
5	118380001	118430000	656.242	FAM19A5	767927	family with sequence similarity 19 member A5%2C C-C motif chemokine like%2C transcript variant X1
5	118400001	118450000	656.242	FAM19A5	767927	family with sequence similarity 19 member A5%2C C-C motif chemokine like%2C transcript variant X1
11	93060001	93110000	655.729	LHX6|MORN5	541261|614076	LIM homeobox 6|MORN repeat containing 5
11	93040001	93090000	655.729	NDUFA8|LHX6|MORN5	327710|541261|614076	NADH:ubiquinone oxidoreductase subunit A8|LIM homeobox 6|MORN repeat containing 5
7	8620001	8670000	655.485	LOC533983|LOC618007	533983|618007	olfactory receptor-like protein OLF4|olfactory receptor-like protein OLF4
7	8640001	8690000	655.485	LOC533983|LOC618007	533983|618007	olfactory receptor-like protein OLF4|olfactory receptor-like protein OLF4
21	44980001	45030000	652.909	SNX6	532685	sorting nexin 6
8	67340001	67390000	652.543	LZTS1	539634	leucine zipper tumor suppressor 1
8	67360001	67410000	652.543	LZTS1	539634	leucine zipper tumor suppressor 1
10	79300001	79350000	650.987	TMEM229B	536375	transmembrane protein 229B
10	79320001	79370000	650.987	TMEM229B	536375	transmembrane protein 229B
10	79340001	79390000	650.987	TMEM229B	536375	transmembrane protein 229B
7	8600001	8650000	649.742	LOC533983	533983	olfactory receptor-like protein OLF4
9	60960001	61010000	649.177	PM20D2|SRSF12	521179|787762	peptidase M20 domain containing 2|serine and arginine rich splicing factor 12%2C transcript variant X1
9	60980001	61030000	649.177	SRSF12	787762	serine and arginine rich splicing factor 12%2C transcript variant X1
1	142900001	142950000	648.886	PDE9A	511665	phosphodiesterase 9A%2C transcript variant X6
1	142920001	142970000	648.886	PDE9A	511665	phosphodiesterase 9A%2C transcript variant X6
9	103420001	103470000	647.941	WDR27	788957	WD repeat domain 27%2C transcript variant X9
9	103440001	103490000	647.941	WDR27	788957	WD repeat domain 27%2C transcript variant X9
1	57720001	57770000	645.613	GTPBP8|NEPRO	522329|516064	GTP binding protein 8 (putative)|nucleolus and neural progenitor protein%2C transcript variant X8
17	58780001	58830000	645.489	MED13L	517336	mediator complex subunit 13 like
27	14580001	14630000	645.318	STOX2	535434	storkhead box 2%2C transcript variant X7
26	38240001	38290000	643.525	RAB11FIP2	540709	RAB11 family interacting protein 2%2C transcript variant X1
17	8440001	8490000	643.128	IQCM	112442014	IQ motif containing M%2C transcript variant X2
17	8460001	8510000	643.128	IQCM	112442014	IQ motif containing M%2C transcript variant X2
16	72100001	72150000	643.099	LOC100336777|RCOR3	100336777|532635	uncharacterized LOC100336777%2C transcript variant X1|REST corepressor 3
19	80001	130000	641.658	LOC531039	531039	olfactory receptor 140
19	100001	150000	641.658	LOC531039	531039	olfactory receptor 140
8	96980001	97030000	641.317	RAD23B	530189	RAD23 homolog B%2C nucleotide excision repair protein
8	97000001	97050000	641.317	RAD23B	530189	RAD23 homolog B%2C nucleotide excision repair protein
9	88120001	88170000	641.076	MTHFD1L	534296	methylenetetrahydrofolate dehydrogenase (NADP+ dependent) 1 like%2C transcript variant X1
22	54400001	54450000	640.62	ATP2B2	613800	ATPase plasma membrane Ca2+ transporting 2%2C transcript variant X13
22	54420001	54470000	640.62	ATP2B2	613800	ATPase plasma membrane Ca2+ transporting 2%2C transcript variant X13
22	54440001	54490000	640.62	ATP2B2	613800	ATPase plasma membrane Ca2+ transporting 2%2C transcript variant X13
16	28200001	28250000	640.473	DNAH14	516576	dynein axonemal heavy chain 14
24	4200001	4250000	640.07	TIMM21|FBXO15	614633|505376	translocase of inner mitochondrial membrane 21|F-box protein 15%2C transcript variant X3
24	4220001	4270000	640.07	TIMM21|FBXO15	614633|505376	translocase of inner mitochondrial membrane 21|F-box protein 15%2C transcript variant X3
1	116100001	116150000	640.063	LOC782258	782258	arylacetamide deacetylase-like
14	22920001	22970000	635.039	XKR4	517598	XK related 4
14	22940001	22990000	635.039	XKR4	517598	XK related 4
16	59580001	59630000	633.66	RASAL2	540692	RAS protein activator like 2%2C transcript variant X8
16	59600001	59650000	633.66	RASAL2	540692	RAS protein activator like 2%2C transcript variant X8
8	97020001	97070000	632.367	RAD23B	530189	RAD23 homolog B%2C nucleotide excision repair protein
8	97040001	97090000	632.367	RAD23B	530189	RAD23 homolog B%2C nucleotide excision repair protein
25	8440001	8490000	631.642	GRIN2A	112444298	glutamate ionotropic receptor NMDA type subunit 2A
27	26760001	26810000	631.12	SMIM18|GSR|GTF2E2	100847273|506406|510921	small integral membrane protein 18%2C transcript variant X1|glutathione-disulfide reductase%2C transcript variant X1|general transcription factor IIE subunit 2%2C transcript variant X1
8	101660001	101710000	628.942	PTBP3|LOC534155	104968451|534155	polypyrimidine tract binding protein 3%2C transcript variant X2|immunoglobulin (CD79A) binding protein 1-like
8	101680001	101730000	628.942	PTBP3|LOC534155	104968451|534155	polypyrimidine tract binding protein 3%2C transcript variant X2|immunoglobulin (CD79A) binding protein 1-like
4	114860001	114910000	628.748	CCT8L2	618575	chaperonin containing TCP1 subunit 8 like 2
4	114820001	114870000	628.748	CCT8L2|KMT2C	618575|789336	chaperonin containing TCP1 subunit 8 like 2|lysine methyltransferase 2C%2C transcript variant X9
4	114840001	114890000	628.748	CCT8L2|KMT2C	618575|789336	chaperonin containing TCP1 subunit 8 like 2|lysine methyltransferase 2C%2C transcript variant X9
15	65960001	66010000	628.306	PAMR1	513841	peptidase domain containing associated with muscle regeneration 1
6	116760001	116810000	626.977	LETM1|FGFR3	513324|281769	leucine zipper and EF-hand containing transmembrane protein 1|fibroblast growth factor receptor 3
16	31140001	31190000	626.259	SMYD3	616050	SET and MYND domain containing 3
24	44600001	44650000	625.105	SETBP1	617265	SET binding protein 1%2C transcript variant X3
24	44620001	44670000	625.105	SETBP1	617265	SET binding protein 1%2C transcript variant X3
6	116840001	116890000	624.851	TMEM129|FAM53A|SLBP	518991|101904880|444868	transmembrane protein 129|family with sequence similarity 53 member A|stem-loop binding protein
3	69160001	69210000	624.052	SLC44A5	530146	solute carrier family 44 member 5%2C transcript variant X2
3	69180001	69230000	624.052	SLC44A5	530146	solute carrier family 44 member 5%2C transcript variant X2
3	69200001	69250000	624.052	SLC44A5	530146	solute carrier family 44 member 5%2C transcript variant X2
21	66760001	66810000	623.916	PPP2R5C	505757	protein phosphatase 2 regulatory subunit B'gamma
21	66780001	66830000	623.916	PPP2R5C	505757	protein phosphatase 2 regulatory subunit B'gamma
21	66800001	66850000	623.916	PPP2R5C	505757	protein phosphatase 2 regulatory subunit B'gamma
11	99560001	99610000	623.68	CRAT|PTPA	512902|514460	carnitine O-acetyltransferase|protein phosphatase 2 phosphatase activator
11	99580001	99630000	623.68	IER5L|PTPA	782019|514460	immediate early response 5 like|protein phosphatase 2 phosphatase activator
6	116880001	116930000	622.874	FAM53A|LOC104972780	101904880|104972780	family with sequence similarity 53 member A|collagen alpha-1(I) chain-like
6	116900001	116950000	622.874	LOC104972780	104972780	collagen alpha-1(I) chain-like
6	116920001	116970000	622.874	LOC104972780	104972780	collagen alpha-1(I) chain-like
24	4240001	4290000	622.11	TIMM21|FBXO15	614633|505376	translocase of inner mitochondrial membrane 21|F-box protein 15%2C transcript variant X3
2	47740001	47790000	621.375	MBD5	541084	methyl-CpG binding domain protein 5%2C transcript variant X7
2	47760001	47810000	621.375	MBD5	541084	methyl-CpG binding domain protein 5%2C transcript variant X7
2	47780001	47830000	621.375	MBD5	541084	methyl-CpG binding domain protein 5%2C transcript variant X7
24	48780001	48830000	620.792	DYM	613923	dymeclin%2C transcript variant X3
24	48800001	48850000	620.792	DYM	613923	dymeclin%2C transcript variant X3
24	48820001	48870000	620.792	DYM	613923	dymeclin%2C transcript variant X3
9	61000001	61050000	618.556	PNRC1|SRSF12	507736|787762	proline rich nuclear receptor coactivator 1|serine and arginine rich splicing factor 12%2C transcript variant X1
16	28100001	28150000	617.81	DNAH14	516576	dynein axonemal heavy chain 14
8	101640001	101690000	617.572	PTBP3|LOC534155	104968451|534155	polypyrimidine tract binding protein 3%2C transcript variant X2|immunoglobulin (CD79A) binding protein 1-like
29	22180001	22230000	617.318	FANCF|GAS2	539681|614840	Fanconi anemia complementation group F|growth arrest specific 2
29	22140001	22190000	617.318	GAS2	614840	growth arrest specific 2
29	22160001	22210000	617.318	GAS2	614840	growth arrest specific 2
2	47800001	47850000	617.273	MBD5	541084	methyl-CpG binding domain protein 5%2C transcript variant X7
19	62360001	62410000	616.955	CEP112	617266	centrosomal protein 112%2C transcript variant X9
19	62380001	62430000	616.955	CEP112	617266	centrosomal protein 112%2C transcript variant X9
2	47680001	47730000	615.392	MBD5	541084	methyl-CpG binding domain protein 5%2C transcript variant X7
2	47700001	47750000	615.392	MBD5	541084	methyl-CpG binding domain protein 5%2C transcript variant X7
2	47720001	47770000	615.392	MBD5	541084	methyl-CpG binding domain protein 5%2C transcript variant X7
8	103260001	103310000	610.37	AMBP|ZNF618	280996|528603	alpha-1-microglobulin/bikunin precursor|zinc finger protein 618%2C transcript variant X3
8	103280001	103330000	610.37	KIF12|AMBP|ZNF618	510819|280996|528603	kinesin family member 12%2C transcript variant X1|alpha-1-microglobulin/bikunin precursor|zinc finger protein 618%2C transcript variant X3
8	103240001	103290000	610.37	ZNF618	528603	zinc finger protein 618%2C transcript variant X3
25	8460001	8510000	610.11	GRIN2A	112444298	glutamate ionotropic receptor NMDA type subunit 2A
25	8480001	8530000	610.11	GRIN2A	112444298	glutamate ionotropic receptor NMDA type subunit 2A
24	44560001	44610000	609.527	SETBP1	617265	SET binding protein 1%2C transcript variant X3
24	44580001	44630000	609.527	SETBP1	617265	SET binding protein 1%2C transcript variant X3
14	22900001	22950000	608.88	XKR4	517598	XK related 4
26	44600001	44650000	606.042	CTBP2	281730	C-terminal binding protein 2
26	44620001	44670000	606.042	CTBP2	281730	C-terminal binding protein 2
1	143040001	143090000	605.926	WDR4	508051	WD repeat domain 4
11	96620001	96670000	605.1	PBX3	539222	PBX homeobox 3%2C transcript variant X4
11	96640001	96690000	605.1	PBX3	539222	PBX homeobox 3%2C transcript variant X4
15	65620001	65670000	603.655	CD44	281057	CD44 molecule%2C transcript variant X13
15	65640001	65690000	603.655	CD44	281057	CD44 molecule%2C transcript variant X13
15	65660001	65710000	603.655	CD44	281057	CD44 molecule%2C transcript variant X13
8	76940001	76990000	602.32	GKAP1	613960	G kinase anchoring protein 1%2C transcript variant X1
8	76960001	77010000	602.32	GKAP1	613960	G kinase anchoring protein 1%2C transcript variant X1
19	62560001	62610000	602.304	CEP112	617266	centrosomal protein 112%2C transcript variant X9
16	64280001	64330000	601.276	LAMC2|NMNAT2	511043|511042	laminin subunit gamma 2%2C transcript variant X3|nicotinamide nucleotide adenylyltransferase 2%2C transcript variant X3
16	64300001	64350000	601.276	NMNAT2	511042	nicotinamide nucleotide adenylyltransferase 2%2C transcript variant X3
24	46800001	46850000	601.033	HDHD2	505403	haloacid dehalogenase like hydrolase domain containing 2
24	46780001	46830000	601.033	HDHD2|KATNAL2	505403|514354	haloacid dehalogenase like hydrolase domain containing 2|katanin catalytic subunit A1 like 2
15	45480001	45530000	600.934	SYT9	536969	synaptotagmin 9%2C transcript variant X2
8	94120001	94170000	600.121	LOC783328|LOC789817	783328|789817	olfactory receptor 13C4|olfactory receptor 13C2
8	94100001	94150000	600.121	OR13F1|LOC783328	786765|783328	olfactory receptor%2C family 13%2C subfamily F%2C member 1|olfactory receptor 13C4
21	44920001	44970000	599.508	EAPP	520143	E2F associated phosphoprotein
16	64580001	64630000	599.45	SMG7|NCF2	537131|281346	SMG7%2C nonsense mediated mRNA decay factor%2C transcript variant X7|neutrophil cytosolic factor 2
16	64600001	64650000	599.45	SMG7|NCF2	537131|281346	SMG7%2C nonsense mediated mRNA decay factor%2C transcript variant X7|neutrophil cytosolic factor 2
26	17980001	18030000	598.624	PIK3AP1	100138311	phosphoinositide-3-kinase adaptor protein 1
26	18000001	18050000	598.624	PIK3AP1	100138311	phosphoinositide-3-kinase adaptor protein 1
26	18020001	18070000	598.624	PIK3AP1	100138311	phosphoinositide-3-kinase adaptor protein 1
24	48600001	48650000	592.634	SMAD7	535916	SMAD family member 7
24	48620001	48670000	592.634	SMAD7	535916	SMAD family member 7
16	72120001	72170000	591.303	LOC100336777	100336777	uncharacterized LOC100336777%2C transcript variant X1
16	28220001	28270000	590.784	DNAH14	516576	dynein axonemal heavy chain 14
7	79960001	80010000	590.365	TENM2	100138541	teneurin transmembrane protein 2%2C transcript variant X2
7	79980001	80030000	590.365	TENM2	100138541	teneurin transmembrane protein 2%2C transcript variant X2
16	60440001	60490000	590.339	TOR3A|ABL2	789634|511845	torsin family 3 member A|ABL proto-oncogene 2%2C non-receptor tyrosine kinase
16	70500001	70550000	590.154	RPS6KC1	533192	ribosomal protein S6 kinase C1%2C transcript variant X6
16	70520001	70570000	590.154	RPS6KC1	533192	ribosomal protein S6 kinase C1%2C transcript variant X6
8	93680001	93730000	589.25	SMC2	539217	structural maintenance of chromosomes 2%2C transcript variant X1
8	93700001	93750000	589.25	SMC2	539217	structural maintenance of chromosomes 2%2C transcript variant X1
2	27240001	27290000	588.524	NOSTRIN|SPC25	521834|505011	nitric oxide synthase trafficking|SPC25%2C NDC80 kinetochore complex component
2	27260001	27310000	588.524	NOSTRIN|SPC25	521834|505011	nitric oxide synthase trafficking|SPC25%2C NDC80 kinetochore complex component
14	24380001	24430000	588.124	FAM110B	767946	family with sequence similarity 110 member B%2C transcript variant X2
17	58620001	58670000	581.151	MED13L	517336	mediator complex subunit 13 like
8	95280001	95330000	579.351	FSD1L	510535	fibronectin type III and SPRY domain containing 1 like
8	95300001	95350000	579.351	FSD1L|FKTN	510535|536891	fibronectin type III and SPRY domain containing 1 like|fukutin%2C transcript variant X7
8	95320001	95370000	579.351	FSD1L|FKTN	510535|536891	fibronectin type III and SPRY domain containing 1 like|fukutin%2C transcript variant X7
29	24520001	24570000	579.041	HTATIP2|PRMT3	539276|523174	HIV-1 Tat interactive protein 2|protein arginine methyltransferase 3
29	24540001	24590000	579.041	LOC518027|HTATIP2|PRMT3	518027|539276|523174	RING finger protein 113A|HIV-1 Tat interactive protein 2|protein arginine methyltransferase 3
29	24500001	24550000	579.041	PRMT3	523174	protein arginine methyltransferase 3
16	64260001	64310000	578.458	LAMC2|NMNAT2	511043|511042	laminin subunit gamma 2%2C transcript variant X3|nicotinamide nucleotide adenylyltransferase 2%2C transcript variant X3
16	12200001	12250000	578.328	UCHL5	282110	ubiquitin C-terminal hydrolase L5%2C transcript variant X5
16	12220001	12270000	578.328	UCHL5	282110	ubiquitin C-terminal hydrolase L5%2C transcript variant X5
7	34640001	34690000	576.642	DMXL1	534524	Dmx like 1%2C transcript variant X5
7	34660001	34710000	576.642	DMXL1	534524	Dmx like 1%2C transcript variant X5
24	47780001	47830000	573.62	ZBTB7C	614110	zinc finger and BTB domain containing 7C%2C transcript variant X1
24	47800001	47850000	573.62	ZBTB7C	614110	zinc finger and BTB domain containing 7C%2C transcript variant X1
19	1060001	1110000	571.798	CA10	535917	carbonic anhydrase 10
19	1080001	1130000	571.798	CA10	535917	carbonic anhydrase 10
19	1100001	1150000	571.798	CA10	535917	carbonic anhydrase 10
27	36500001	36550000	570.385	GPAT4	511614	glycerol-3-phosphate acyltransferase 4%2C transcript variant X2
11	70020001	70070000	570.061	ALK	536642	ALK receptor tyrosine kinase
11	70040001	70090000	570.061	ALK	536642	ALK receptor tyrosine kinase
16	64400001	64450000	569.826	NMNAT2	511042	nicotinamide nucleotide adenylyltransferase 2%2C transcript variant X3
16	64420001	64470000	569.826	NMNAT2	511042	nicotinamide nucleotide adenylyltransferase 2%2C transcript variant X3
16	64440001	64490000	569.826	NMNAT2	511042	nicotinamide nucleotide adenylyltransferase 2%2C transcript variant X3
11	96600001	96650000	569.747	PBX3	539222	PBX homeobox 3%2C transcript variant X4
10	87240001	87290000	567.45	TGFB3|IFT43	538957|513228	transforming growth factor beta 3|intraflagellar transport 43
10	87260001	87310000	567.45	TGFB3|IFT43	538957|513228	transforming growth factor beta 3|intraflagellar transport 43
19	62400001	62450000	566.965	CEP112	617266	centrosomal protein 112%2C transcript variant X9
19	62420001	62470000	566.965	CEP112	617266	centrosomal protein 112%2C transcript variant X9
7	79940001	79990000	566.697	TENM2	100138541	teneurin transmembrane protein 2%2C transcript variant X2
9	33960001	34010000	565.949	RSPH4A	509632	radial spoke head 4 homolog A%2C transcript variant X3
24	4260001	4310000	565.395	FBXO15	505376	F-box protein 15%2C transcript variant X3
24	46600001	46650000	565.023	PIAS2	533403	protein inhibitor of activated STAT 2%2C transcript variant X9
1	50320001	50370000	563.976	CBLB	525906	Cbl proto-oncogene B
1	50340001	50390000	563.976	CBLB	525906	Cbl proto-oncogene B
1	50360001	50410000	563.976	CBLB	525906	Cbl proto-oncogene B
25	8500001	8550000	562.001	GRIN2A	112444298	glutamate ionotropic receptor NMDA type subunit 2A
25	8520001	8570000	562.001	GRIN2A|GRIN2A	524212|112444298	glutamate ionotropic receptor NMDA type subunit 2A|glutamate ionotropic receptor NMDA type subunit 2A
25	8540001	8590000	562.001	GRIN2A|GRIN2A	524212|112444298	glutamate ionotropic receptor NMDA type subunit 2A|glutamate ionotropic receptor NMDA type subunit 2A
26	44480001	44530000	560.942	ZRANB1	523338	zinc finger RANBP2-type containing 1
26	44500001	44550000	560.942	ZRANB1|CTBP2	523338|281730	zinc finger RANBP2-type containing 1|C-terminal binding protein 2
26	44640001	44690000	560.399	CTBP2	281730	C-terminal binding protein 2
26	49260001	49310000	560.014	EBF3	525353	early B cell factor 3%2C transcript variant X6
7	94080001	94130000	557.011	LOC104968998	104968998	60S ribosomal protein L35-like
15	65680001	65730000	553.745	CD44	281057	CD44 molecule%2C transcript variant X13
2	73140001	73190000	553.3	CLASP1	523441	cytoplasmic linker associated protein 1%2C transcript variant X5
15	45620001	45670000	552.02	RBMXL2	617969	RBMX like 2
16	60400001	60450000	551.841	FAM20B|TOR3A	539755|789634	FAM20B%2C glycosaminoglycan xylosylkinase%2C transcript variant X2|torsin family 3 member A
16	60420001	60470000	551.841	FAM20B|TOR3A|ABL2	539755|789634|511845	FAM20B%2C glycosaminoglycan xylosylkinase%2C transcript variant X2|torsin family 3 member A|ABL proto-oncogene 2%2C non-receptor tyrosine kinase
3	8980001	9030000	551.194	SLAMF1	281489	signaling lymphocytic activation molecule family member 1
8	94160001	94210000	550.871	LOC789817	789817	olfactory receptor 13C2
3	28260001	28310000	549.747	TSPAN2|TSHB	539001|281552	tetraspanin 2|thyroid stimulating hormone beta
3	28280001	28330000	549.747	TSPAN2|TSHB	539001|281552	tetraspanin 2|thyroid stimulating hormone beta
26	44460001	44510000	549.453	ZRANB1	523338	zinc finger RANBP2-type containing 1
6	117040001	117090000	547.053	NKX1-1|UVSSA	112447172|510550	NK1 homeobox 1|UV stimulated scaffold protein A%2C transcript variant X4
6	117060001	117110000	547.053	NKX1-1|UVSSA	112447172|510550	NK1 homeobox 1|UV stimulated scaffold protein A%2C transcript variant X4
1	44180001	44230000	546.408	CMSS1|FILIP1L	616567|504954	cms1 ribosomal small subunit homolog (yeast)|filamin A interacting protein 1 like%2C transcript variant X2
1	44200001	44250000	546.408	CMSS1|FILIP1L	616567|504954	cms1 ribosomal small subunit homolog (yeast)|filamin A interacting protein 1 like%2C transcript variant X2
8	101700001	101750000	544.345	HSDL2|PTBP3|LOC534155	404131|104968451|534155	hydroxysteroid dehydrogenase like 2|polypyrimidine tract binding protein 3%2C transcript variant X2|immunoglobulin (CD79A) binding protein 1-like
1	126100001	126150000	543.916	PCOLCE2	513618	procollagen C-endopeptidase enhancer 2
4	43280001	43330000	541.901	PHTF2	520774	putative homeodomain transcription factor 2%2C transcript variant X9
4	43300001	43350000	541.901	PHTF2	520774	putative homeodomain transcription factor 2%2C transcript variant X9
4	43320001	43370000	541.901	PHTF2	520774	putative homeodomain transcription factor 2%2C transcript variant X9
26	18720001	18770000	540.281	ANKRD2|UBTD1	100847218|506002	ankyrin repeat domain 2|ubiquitin domain containing 1%2C transcript variant X1
2	133160001	133210000	539.274	CAPZB	338052	capping actin protein of muscle Z-line subunit beta%2C transcript variant X1
2	133180001	133230000	539.274	CAPZB	338052	capping actin protein of muscle Z-line subunit beta%2C transcript variant X1
14	24540001	24590000	536.296	UBXN2B	530316	UBX domain protein 2B
14	24560001	24610000	536.296	UBXN2B	530316	UBX domain protein 2B
21	58240001	58290000	534.833	UNC79	537528	unc-79 homolog%2C NALCN channel complex subunit%2C transcript variant X8
21	58260001	58310000	534.833	UNC79	537528	unc-79 homolog%2C NALCN channel complex subunit%2C transcript variant X8
10	87480001	87530000	532.952	GPATCH2L	509393	G-patch domain containing 2 like
10	87500001	87550000	532.952	GPATCH2L	509393	G-patch domain containing 2 like
8	101720001	101770000	532.9	HSDL2|PTBP3|LOC534155	404131|104968451|534155	hydroxysteroid dehydrogenase like 2|polypyrimidine tract binding protein 3%2C transcript variant X2|immunoglobulin (CD79A) binding protein 1-like
7	79920001	79970000	532.695	TENM2	100138541	teneurin transmembrane protein 2%2C transcript variant X2
29	22220001	22270000	532.048	FANCF|GAS2	539681|614840	Fanconi anemia complementation group F|growth arrest specific 2
7	80120001	80170000	529.92	TENM2	100138541	teneurin transmembrane protein 2%2C transcript variant X2
7	80140001	80190000	529.92	TENM2	100138541	teneurin transmembrane protein 2%2C transcript variant X2
7	80160001	80210000	529.92	TENM2	100138541	teneurin transmembrane protein 2%2C transcript variant X2
27	14680001	14730000	529.324	ENPP6	537431	ectonucleotide pyrophosphatase/phosphodiesterase 6%2C transcript variant X7
9	33820001	33870000	528.366	GPRC6A|FAM162B	783669|783627	G protein-coupled receptor class C group 6 member A|family with sequence similarity 162 member B
6	44780001	44830000	525.8	PI4K2B	521790	phosphatidylinositol 4-kinase type 2 beta%2C transcript variant X1
11	69680001	69730000	525.663	YPEL5	780856	yippee like 5
11	69700001	69750000	525.663	YPEL5	780856	yippee like 5
11	96660001	96710000	518.939	PBX3	539222	PBX homeobox 3%2C transcript variant X4
11	96680001	96730000	518.939	PBX3	539222	PBX homeobox 3%2C transcript variant X4
25	8560001	8610000	517.098	GRIN2A	524212	glutamate ionotropic receptor NMDA type subunit 2A
6	116860001	116910000	516.768	FAM53A	101904880	family with sequence similarity 53 member A
4	47000001	47050000	515.973	CDHR3	786198	cadherin related family member 3
4	47020001	47070000	515.973	CDHR3	786198	cadherin related family member 3
21	66920001	66970000	515.921	HSP90AA1|LOC786914	281832|786914	heat shock protein 90 alpha family class A member 1|RIKEN cDNA 1700001K19-like%2C transcript variant X6
21	66940001	66990000	515.921	HSP90AA1|WDR20	281832|516477	heat shock protein 90 alpha family class A member 1|WD repeat domain 20%2C transcript variant X7
16	44780001	44830000	514.35	RERE	535394	arginine-glutamic acid dipeptide repeats%2C transcript variant X8
3	77140001	77190000	513.01	WLS	528123	wntless Wnt ligand secretion mediator
3	77160001	77210000	513.01	WLS	528123	wntless Wnt ligand secretion mediator
3	77180001	77230000	513.01	WLS|DIRAS3	528123|504559	wntless Wnt ligand secretion mediator|DIRAS family GTPase 3
16	68920001	68970000	512.543	CENPF	533089	centromere protein F%2C transcript variant X2
16	68940001	68990000	512.543	CENPF	533089	centromere protein F%2C transcript variant X2
1	116160001	116210000	510.558	LOC528748	528748	arylacetamide deacetylase-like 2
1	116180001	116230000	510.558	LOC528748	528748	arylacetamide deacetylase-like 2
6	116720001	116770000	510.445	LETM1|FGFR3	513324|281769	leucine zipper and EF-hand containing transmembrane protein 1|fibroblast growth factor receptor 3
6	116740001	116790000	510.445	LETM1|FGFR3	513324|281769	leucine zipper and EF-hand containing transmembrane protein 1|fibroblast growth factor receptor 3
21	58400001	58450000	510.383	PRIMA1	616432	proline rich membrane anchor 1
1	44220001	44270000	510.028	CMSS1|FILIP1L	616567|504954	cms1 ribosomal small subunit homolog (yeast)|filamin A interacting protein 1 like%2C transcript variant X2
26	17100001	17150000	509.989	ALDH18A1|TCTN3	514759|511035	aldehyde dehydrogenase 18 family member A1%2C transcript variant X1|tectonic family member 3%2C transcript variant X2
26	17120001	17170000	509.989	ALDH18A1|TCTN3	514759|511035	aldehyde dehydrogenase 18 family member A1%2C transcript variant X1|tectonic family member 3%2C transcript variant X2
21	67140001	67190000	505.315	CINP|TECPR2	613767|530121	cyclin dependent kinase 2 interacting protein|tectonin beta-propeller repeat containing 2%2C transcript variant X5
21	67100001	67150000	505.315	ZNF839|CINP|TECPR2	616326|613767|530121	zinc finger protein 839%2C transcript variant X1|cyclin dependent kinase 2 interacting protein|tectonin beta-propeller repeat containing 2%2C transcript variant X5
21	67120001	67170000	505.315	ZNF839|CINP|TECPR2	616326|613767|530121	zinc finger protein 839%2C transcript variant X1|cyclin dependent kinase 2 interacting protein|tectonin beta-propeller repeat containing 2%2C transcript variant X5
24	19460001	19510000	505.306	CELF4	535177	CUGBP Elav-like family member 4%2C transcript variant X43
24	19480001	19530000	505.306	CELF4	535177	CUGBP Elav-like family member 4%2C transcript variant X43
3	8800001	8850000	505.201	LOC613822|SLAMF7	613822|790164	SLAM family member 9%2C transcript variant X3|SLAM family member 7%2C transcript variant X1
18	9220001	9270000	504.981	CDH13	512302	cadherin 13%2C transcript variant X1
7	80000001	80050000	501.71	TENM2	100138541	teneurin transmembrane protein 2%2C transcript variant X2
7	80020001	80070000	501.71	TENM2	100138541	teneurin transmembrane protein 2%2C transcript variant X2
22	54460001	54510000	501.103	ATP2B2	613800	ATPase plasma membrane Ca2+ transporting 2%2C transcript variant X13
22	54480001	54530000	501.103	ATP2B2	613800	ATPase plasma membrane Ca2+ transporting 2%2C transcript variant X13
22	54500001	54550000	501.103	ATP2B2	613800	ATPase plasma membrane Ca2+ transporting 2%2C transcript variant X13
11	70060001	70110000	499.234	ALK	536642	ALK receptor tyrosine kinase
2	41180001	41230000	499.187	KCNJ3	526088	potassium voltage-gated channel subfamily J member 3
2	41200001	41250000	499.187	KCNJ3	526088	potassium voltage-gated channel subfamily J member 3
2	41220001	41270000	499.187	KCNJ3	526088	potassium voltage-gated channel subfamily J member 3
15	82980001	83030000	499.034	MRPL16|GIF|STX3	538054|616252|513275	mitochondrial ribosomal protein L16|gastric intrinsic factor|syntaxin 3
15	83000001	83050000	499.034	MRPL16|GIF|STX3	538054|616252|513275	mitochondrial ribosomal protein L16|gastric intrinsic factor|syntaxin 3
15	82960001	83010000	499.034	STX3	513275	syntaxin 3
2	133200001	133250000	498.508	CAPZB	338052	capping actin protein of muscle Z-line subunit beta%2C transcript variant X1
4	47040001	47090000	498.471	CDHR3	786198	cadherin related family member 3
8	94060001	94110000	497.112	OR13F1	786765	olfactory receptor%2C family 13%2C subfamily F%2C member 1
8	94080001	94130000	497.112	OR13F1|LOC783328	786765|783328	olfactory receptor%2C family 13%2C subfamily F%2C member 1|olfactory receptor 13C4
21	47020001	47070000	496.921	SLC25A21	513423	solute carrier family 25 member 21%2C transcript variant X8
21	47040001	47090000	496.921	SLC25A21	513423	solute carrier family 25 member 21%2C transcript variant X8
8	95340001	95390000	496.431	FSD1L|FKTN	510535|536891	fibronectin type III and SPRY domain containing 1 like|fukutin%2C transcript variant X7
22	10320001	10370000	496.396	LRRFIP2	510368	LRR binding FLII interacting protein 2%2C transcript variant X16
22	10340001	10390000	496.396	LRRFIP2	510368	LRR binding FLII interacting protein 2%2C transcript variant X16
22	10360001	10410000	496.396	LRRFIP2	510368	LRR binding FLII interacting protein 2%2C transcript variant X16
24	47820001	47870000	494.677	ZBTB7C	614110	zinc finger and BTB domain containing 7C%2C transcript variant X1
21	67160001	67210000	494.037	TECPR2	530121	tectonin beta-propeller repeat containing 2%2C transcript variant X5
21	67180001	67230000	494.037	TECPR2	530121	tectonin beta-propeller repeat containing 2%2C transcript variant X5
3	117040001	117090000	493.626	RAB17|LRRFIP1	616956|616994	RAB17%2C member RAS oncogene family%2C transcript variant X2|LRR binding FLII interacting protein 1%2C transcript variant X39
8	76880001	76930000	491.606	UBQLN1	282392	ubiquilin 1
8	76900001	76950000	491.606	UBQLN1	282392	ubiquilin 1
8	76920001	76970000	491.606	UBQLN1	282392	ubiquilin 1
4	43520001	43570000	489.801	RSBN1L	541150	round spermatid basic protein 1 like
4	43540001	43590000	489.801	RSBN1L	541150	round spermatid basic protein 1 like
11	96700001	96750000	489.158	PBX3	539222	PBX homeobox 3%2C transcript variant X4
11	96720001	96770000	489.158	PBX3	539222	PBX homeobox 3%2C transcript variant X4
11	96740001	96790000	489.158	PBX3	539222	PBX homeobox 3%2C transcript variant X4
21	58280001	58330000	488.959	UNC79	537528	unc-79 homolog%2C NALCN channel complex subunit%2C transcript variant X8
21	58300001	58350000	488.959	UNC79	537528	unc-79 homolog%2C NALCN channel complex subunit%2C transcript variant X8
9	33920001	33970000	488.832	KPNA5|RSPH4A|ZUP1	783596|509632|533724	karyopherin subunit alpha 5|radial spoke head 4 homolog A%2C transcript variant X3|zinc finger containing ubiquitin peptidase 1
17	17580001	17630000	488.167	MAML3	540588	mastermind like transcriptional coactivator 3%2C transcript variant X3
17	17600001	17650000	488.167	MAML3	540588	mastermind like transcriptional coactivator 3%2C transcript variant X3
17	17620001	17670000	488.167	MAML3	540588	mastermind like transcriptional coactivator 3%2C transcript variant X3
24	48980001	49030000	486.58	DYM	613923	dymeclin%2C transcript variant X3
24	49000001	49050000	486.58	DYM	613923	dymeclin%2C transcript variant X3
24	49020001	49070000	486.58	DYM	613923	dymeclin%2C transcript variant X3
15	65980001	66030000	485.808	PAMR1	513841	peptidase domain containing associated with muscle regeneration 1
15	66000001	66050000	485.808	PAMR1	513841	peptidase domain containing associated with muscle regeneration 1
7	33080001	33130000	483.465	PRR16	615789	proline rich 16%2C transcript variant X5
7	33100001	33150000	483.465	PRR16	615789	proline rich 16%2C transcript variant X5
16	70540001	70590000	483.355	ANGEL2|RPS6KC1	540507|533192	angel homolog 2%2C transcript variant X5|ribosomal protein S6 kinase C1%2C transcript variant X6
2	47820001	47870000	483.279	MBD5	541084	methyl-CpG binding domain protein 5%2C transcript variant X7
24	46480001	46530000	482.51	ST8SIA5|PIAS2	497020|533403	ST8 alpha-N-acetyl-neuraminide alpha-2%2C8-sialyltransferase 5|protein inhibitor of activated STAT 2%2C transcript variant X9
8	84940001	84990000	482.181	PHF2	537728	PHD finger protein 2%2C transcript variant X2
8	84960001	85010000	482.181	PHF2	537728	PHD finger protein 2%2C transcript variant X2
2	41160001	41210000	481.993	KCNJ3	526088	potassium voltage-gated channel subfamily J member 3
3	49660001	49710000	481.396	BCAR3	506231	BCAR3%2C NSP family adaptor protein%2C transcript variant X8
5	116620001	116670000	480.773	GTSE1|TRMU|CELSR1	507901|616451|522422	G2 and S-phase expressed 1|tRNA 5-methylaminomethyl-2-thiouridylate methyltransferase%2C transcript variant X1|cadherin EGF LAG seven-pass G-type receptor 1
5	116600001	116650000	480.773	TTC38|GTSE1|TRMU	616471|507901|616451	tetratricopeptide repeat domain 38|G2 and S-phase expressed 1|tRNA 5-methylaminomethyl-2-thiouridylate methyltransferase%2C transcript variant X1
19	62540001	62590000	480.517	CEP112	617266	centrosomal protein 112%2C transcript variant X9
14	22880001	22930000	480.449	XKR4	517598	XK related 4
17	8480001	8530000	480.109	IQCM	112442014	IQ motif containing M%2C transcript variant X2
17	8500001	8550000	480.109	IQCM	112442014	IQ motif containing M%2C transcript variant X2
24	46620001	46670000	479.804	PIAS2	533403	protein inhibitor of activated STAT 2%2C transcript variant X9
7	33120001	33170000	478.969	PRR16	615789	proline rich 16%2C transcript variant X5
9	91660001	91710000	478.036	TIAM2	100139161	T cell lymphoma invasion and metastasis 2%2C transcript variant X5
9	91680001	91730000	478.036	TIAM2	100139161	T cell lymphoma invasion and metastasis 2%2C transcript variant X5
9	91700001	91750000	478.036	TIAM2	100139161	T cell lymphoma invasion and metastasis 2%2C transcript variant X5
24	4160001	4210000	477.772	CYB5A	281110	cytochrome b5 type A
8	101600001	101650000	477.471	PTBP3	104968451	polypyrimidine tract binding protein 3%2C transcript variant X2
8	101620001	101670000	477.471	PTBP3	104968451	polypyrimidine tract binding protein 3%2C transcript variant X2
9	102760001	102810000	476.103	SMOC2	615490	SPARC related modular calcium binding 2
9	102780001	102830000	476.103	SMOC2	615490	SPARC related modular calcium binding 2
9	102800001	102850000	476.103	SMOC2	615490	SPARC related modular calcium binding 2
17	8520001	8570000	475.161	IQCM	112442014	IQ motif containing M%2C transcript variant X2
3	31600001	31650000	474.387	RAP1A	282031	RAP1A%2C member of RAS oncogene family%2C transcript variant X2
3	31620001	31670000	474.387	RAP1A	282031	RAP1A%2C member of RAS oncogene family%2C transcript variant X2
16	64480001	64530000	474.236	SMG7|NMNAT2	537131|511042	SMG7%2C nonsense mediated mRNA decay factor%2C transcript variant X7|nicotinamide nucleotide adenylyltransferase 2%2C transcript variant X3
12	82820001	82870000	473.489	FAM155A	616912	family with sequence similarity 155 member A
12	82840001	82890000	473.489	FAM155A	616912	family with sequence similarity 155 member A
11	99620001	99670000	473.206	IER5L	782019	immediate early response 5 like
11	99600001	99650000	473.206	IER5L|PTPA	782019|514460	immediate early response 5 like|protein phosphatase 2 phosphatase activator
12	78440001	78490000	473.2	FGF14	615488	fibroblast growth factor 14%2C transcript variant X2
12	78460001	78510000	473.2	FGF14	615488	fibroblast growth factor 14%2C transcript variant X2
7	28980001	29030000	472.93	ZNF608	509992	zinc finger protein 608
7	29000001	29050000	472.93	ZNF608	509992	zinc finger protein 608
7	29020001	29070000	472.93	ZNF608	509992	zinc finger protein 608
25	8580001	8630000	471.376	GRIN2A	524212	glutamate ionotropic receptor NMDA type subunit 2A
25	8600001	8650000	471.376	GRIN2A	524212	glutamate ionotropic receptor NMDA type subunit 2A
24	46820001	46870000	470.696	HDHD2|IER3IP1	505403|768079	haloacid dehalogenase like hydrolase domain containing 2|immediate early response 3 interacting protein 1
21	47000001	47050000	470.414	SLC25A21	513423	solute carrier family 25 member 21%2C transcript variant X8
1	56640001	56690000	470.407	PHLDB2	509784	pleckstrin homology like domain family B member 2
1	56660001	56710000	470.407	PHLDB2	509784	pleckstrin homology like domain family B member 2
8	94500001	94550000	466.264	LOC100140461	100140461	olfactory receptor 13D1
8	77040001	77090000	465.239	GKAP1|KIF27	613960|536335	G kinase anchoring protein 1%2C transcript variant X1|kinesin family member 27%2C transcript variant X7
12	82960001	83010000	464.323	FAM155A	616912	family with sequence similarity 155 member A
12	82980001	83030000	464.323	FAM155A	616912	family with sequence similarity 155 member A
12	83000001	83050000	464.323	FAM155A	616912	family with sequence similarity 155 member A
26	17960001	18010000	464.006	PIK3AP1	100138311	phosphoinositide-3-kinase adaptor protein 1
6	116940001	116990000	462.837	LOC104972780	104972780	collagen alpha-1(I) chain-like
17	13080001	13130000	462.543	OTUD4	528907	OTU deubiquitinase 4%2C transcript variant X1
17	13100001	13150000	462.543	OTUD4	528907	OTU deubiquitinase 4%2C transcript variant X1
17	13120001	13170000	462.543	OTUD4|ABCE1	528907|514991	OTU deubiquitinase 4%2C transcript variant X1|ATP binding cassette subfamily E member 1
11	96580001	96630000	461.246	PBX3	539222	PBX homeobox 3%2C transcript variant X4
27	24440001	24490000	459.384	PRAG1	533821	PEAK1 related%2C kinase-activating pseudokinase 1%2C transcript variant X2
27	24460001	24510000	459.384	PRAG1	533821	PEAK1 related%2C kinase-activating pseudokinase 1%2C transcript variant X2
3	22960001	23010000	459.031	PDE4DIP	508547	phosphodiesterase 4D interacting protein%2C transcript variant X28
3	22980001	23030000	459.031	PDE4DIP	508547	phosphodiesterase 4D interacting protein%2C transcript variant X28
3	23000001	23050000	459.031	PDE4DIP	508547	phosphodiesterase 4D interacting protein%2C transcript variant X28
25	28620001	28670000	458.642	CALN1	538163	calneuron 1%2C transcript variant X1
25	28640001	28690000	458.642	CALN1	538163	calneuron 1%2C transcript variant X1
9	74260001	74310000	458.356	BCLAF1	540648	BCL2 associated transcription factor 1
9	74280001	74330000	458.356	BCLAF1	540648	BCL2 associated transcription factor 1
27	24420001	24470000	456.924	PRAG1	533821	PEAK1 related%2C kinase-activating pseudokinase 1%2C transcript variant X2
1	116200001	116250000	454.421	LOC528748	528748	arylacetamide deacetylase-like 2
9	75880001	75930000	454.055	PERP	509485	PERP%2C TP53 apoptosis effector
26	17080001	17130000	453.041	ALDH18A1	514759	aldehyde dehydrogenase 18 family member A1%2C transcript variant X1
8	97140001	97190000	452.291	LOC104969469|KLF4	104969469|520842	uncharacterized LOC104969469|Kruppel like factor 4
8	97160001	97210000	452.291	LOC104969469|KLF4	104969469|520842	uncharacterized LOC104969469|Kruppel like factor 4
12	77260001	77310000	452.092	TMTC4	539972	transmembrane and tetratricopeptide repeat containing 4
12	77280001	77330000	452.092	TMTC4	539972	transmembrane and tetratricopeptide repeat containing 4
16	28320001	28370000	452.018	DNAH14	516576	dynein axonemal heavy chain 14
16	28340001	28390000	452.018	DNAH14	516576	dynein axonemal heavy chain 14
12	78420001	78470000	451.388	FGF14	615488	fibroblast growth factor 14%2C transcript variant X2
16	28880001	28930000	450.686	LEFTY2|TMEM63A	534018|534017	left-right determination factor 2|transmembrane protein 63A
16	28840001	28890000	450.686	TMEM63A|EPHX1	534017|535293	transmembrane protein 63A|epoxide hydrolase 1%2C transcript variant X1
16	28860001	28910000	450.686	TMEM63A|EPHX1	534017|535293	transmembrane protein 63A|epoxide hydrolase 1%2C transcript variant X1
22	10380001	10430000	449.675	LRRFIP2	510368	LRR binding FLII interacting protein 2%2C transcript variant X16
9	87680001	87730000	448.563	PLEKHG1	525772	pleckstrin homology and RhoGEF domain containing G1
3	49620001	49670000	445.967	DNTTIP2	511258	deoxynucleotidyltransferase terminal interacting protein 2
16	31240001	31290000	445.488	SMYD3	616050	SET and MYND domain containing 3
9	86180001	86230000	444.506	UST	535975	uronyl 2-sulfotransferase%2C transcript variant 1
9	86200001	86250000	444.506	UST	535975	uronyl 2-sulfotransferase%2C transcript variant 1
24	44280001	44330000	442.919	SETBP1	617265	SET binding protein 1%2C transcript variant X3
14	24340001	24390000	442.292	FAM110B	767946	family with sequence similarity 110 member B%2C transcript variant X2
14	24360001	24410000	442.292	FAM110B	767946	family with sequence similarity 110 member B%2C transcript variant X2
1	57380001	57430000	441.419	CCDC80	515235	coiled-coil domain containing 80
1	57400001	57450000	441.419	CCDC80	515235	coiled-coil domain containing 80
17	6300001	6350000	441.044	FAM160A1	528939	family with sequence similarity 160 member A1%2C transcript variant X1
17	6320001	6370000	441.044	FAM160A1	528939	family with sequence similarity 160 member A1%2C transcript variant X1
6	88280001	88330000	440.289	ANKRD17	508405	ankyrin repeat domain 17%2C transcript variant X2
6	88300001	88350000	440.289	ANKRD17	508405	ankyrin repeat domain 17%2C transcript variant X2
16	59440001	59490000	438.121	LOC100299281|RASAL2	100299281|540692	quinone oxidoreductase-like protein 2|RAS protein activator like 2%2C transcript variant X8
16	59460001	59510000	438.121	LOC100299281|RASAL2	100299281|540692	quinone oxidoreductase-like protein 2|RAS protein activator like 2%2C transcript variant X8
12	82860001	82910000	437.886	FAM155A	616912	family with sequence similarity 155 member A
12	82880001	82930000	437.886	FAM155A	616912	family with sequence similarity 155 member A
12	82900001	82950000	437.886	FAM155A	616912	family with sequence similarity 155 member A
3	117260001	117310000	437.654	RBM44|RAMP1	789298|617017	RNA binding motif protein 44|receptor activity modifying protein 1
29	23900001	23950000	437.031	NELL1	100336918	neural EGFL like 1%2C transcript variant X2
29	23920001	23970000	437.031	NELL1	100336918	neural EGFL like 1%2C transcript variant X2
11	45700001	45750000	436.371	UXS1	534788	UDP-glucuronate decarboxylase 1%2C transcript variant X2
11	45720001	45770000	436.371	UXS1	534788	UDP-glucuronate decarboxylase 1%2C transcript variant X2
11	45740001	45790000	436.371	UXS1	534788	UDP-glucuronate decarboxylase 1%2C transcript variant X2
4	43360001	43410000	434.673	PHTF2	520774	putative homeodomain transcription factor 2%2C transcript variant X9
4	43380001	43430000	434.673	PHTF2	520774	putative homeodomain transcription factor 2%2C transcript variant X9
1	50380001	50430000	433.688	CBLB	525906	Cbl proto-oncogene B
16	71200001	71250000	431.115	PPP2R5A	533788	protein phosphatase 2 regulatory subunit B'alpha
16	71220001	71270000	431.115	PPP2R5A	533788	protein phosphatase 2 regulatory subunit B'alpha
16	71240001	71290000	431.115	PPP2R5A	533788	protein phosphatase 2 regulatory subunit B'alpha
4	43340001	43390000	430.522	PHTF2	520774	putative homeodomain transcription factor 2%2C transcript variant X9
3	69080001	69130000	430.25	ACADM	505968	acyl-CoA dehydrogenase medium chain
3	69100001	69150000	430.25	ACADM	505968	acyl-CoA dehydrogenase medium chain
3	69120001	69170000	430.25	ACADM|SLC44A5	505968|530146	acyl-CoA dehydrogenase medium chain|solute carrier family 44 member 5%2C transcript variant X2
1	44240001	44290000	429.45	CMSS1|FILIP1L	616567|504954	cms1 ribosomal small subunit homolog (yeast)|filamin A interacting protein 1 like%2C transcript variant X2
16	28900001	28950000	428.928	LEFTY2|PYCR2|TMEM63A	534018|504987|534017	left-right determination factor 2|pyrroline-5-carboxylate reductase 2|transmembrane protein 63A
5	98820001	98870000	428.415	YBX3	533297	Y-box binding protein 3
9	65520001	65570000	427.869	RIPPLY2|CYB5R4	781965|533608	ripply transcriptional repressor 2|cytochrome b5 reductase 4
29	6320001	6370000	427.144	TYR	280951	tyrosinase
29	6340001	6390000	427.144	TYR	280951	tyrosinase
2	71860001	71910000	427.072	EPB41L5	530941	erythrocyte membrane protein band 4.1 like 5
2	71880001	71930000	427.072	EPB41L5	530941	erythrocyte membrane protein band 4.1 like 5
2	71900001	71950000	427.072	TMEM185B|EPB41L5|RALB	526189|530941|505238	transmembrane protein 185B|erythrocyte membrane protein band 4.1 like 5|RAS like proto-oncogene B%2C transcript variant X7
3	69060001	69110000	427.014	RABGGTB|ACADM	533276|505968	Rab geranylgeranyltransferase subunit beta|acyl-CoA dehydrogenase medium chain
24	47760001	47810000	427.013	ZBTB7C	614110	zinc finger and BTB domain containing 7C%2C transcript variant X1
14	66940001	66990000	426.57	CPQ	540923	carboxypeptidase Q%2C transcript variant X3
14	66960001	67010000	426.57	CPQ	540923	carboxypeptidase Q%2C transcript variant X3
15	400001	450000	426.331	LOC781447	781447	olfactory receptor 4A15-like
15	420001	470000	426.331	LOC781447	781447	olfactory receptor 4A15-like
15	440001	490000	426.331	LOC781447	781447	olfactory receptor 4A15-like
1	44160001	44210000	425.858	CMSS1|FILIP1L	616567|504954	cms1 ribosomal small subunit homolog (yeast)|filamin A interacting protein 1 like%2C transcript variant X2
1	114520001	114570000	425.822	RAP2B	784133	RAP2B%2C member of RAS oncogene family
4	31420001	31470000	425.33	IL6	280826	interleukin 6
4	31440001	31490000	425.33	IL6	280826	interleukin 6
9	50160001	50210000	425.033	PRDM13	510505	PR/SET domain 13
26	18100001	18150000	422.821	LCOR	100849063	ligand dependent nuclear receptor corepressor%2C transcript variant X14
27	26920001	26970000	422.754	PPP2CB|TEX15	524361|785886	protein phosphatase 2 catalytic subunit beta|testis expressed 15%2C meiosis and synapsis associated%2C transcript variant X4
27	26940001	26990000	422.754	TEX15	785886	testis expressed 15%2C meiosis and synapsis associated%2C transcript variant X4
1	126120001	126170000	422.103	PCOLCE2	513618	procollagen C-endopeptidase enhancer 2
29	24560001	24610000	421.739	LOC518027|HTATIP2|PRMT3	518027|539276|523174	RING finger protein 113A|HIV-1 Tat interactive protein 2|protein arginine methyltransferase 3
6	44700001	44750000	421.373	SEPSECS	518874	Sep (O-phosphoserine) tRNA:Sec (selenocysteine) tRNA synthase
2	20540001	20590000	420.746	MTX2	615424	metaxin 2%2C transcript variant X3
2	20560001	20610000	420.746	MTX2	615424	metaxin 2%2C transcript variant X3
21	47060001	47110000	418.892	SLC25A21	513423	solute carrier family 25 member 21%2C transcript variant X8
16	63120001	63170000	418.742	ZNF648	539756	zinc finger protein 648
16	63140001	63190000	418.742	ZNF648	539756	zinc finger protein 648
16	63160001	63210000	418.742	ZNF648	539756	zinc finger protein 648
29	23860001	23910000	418.181	NELL1	100336918	neural EGFL like 1%2C transcript variant X2
29	23880001	23930000	418.181	NELL1	100336918	neural EGFL like 1%2C transcript variant X2
24	46660001	46710000	417.794	LOC112444168|KATNAL2	112444168|514354	elongin-A-like|katanin catalytic subunit A1 like 2
24	46680001	46730000	417.794	LOC112444168|KATNAL2	112444168|514354	elongin-A-like|katanin catalytic subunit A1 like 2
24	46640001	46690000	417.794	PIAS2|KATNAL2	533403|514354	protein inhibitor of activated STAT 2%2C transcript variant X9|katanin catalytic subunit A1 like 2
16	61240001	61290000	417.649	CEP350	534896	centrosomal protein 350%2C transcript variant X2
16	61260001	61310000	417.649	CEP350	534896	centrosomal protein 350%2C transcript variant X2
16	64620001	64670000	417.42	NCF2	281346	neutrophil cytosolic factor 2
6	44880001	44930000	417.332	ZCCHC4|ANAPC4	511397|514572	zinc finger CCHC-type containing 4|anaphase promoting complex subunit 4
1	52240001	52290000	416.781	BBX	533187	BBX%2C HMG-box containing%2C transcript variant X5
16	43200001	43250000	416.327	KIF1B	100337161	kinesin family member 1B%2C transcript variant X11
16	43220001	43270000	416.327	KIF1B	100337161	kinesin family member 1B%2C transcript variant X11
16	43240001	43290000	416.327	KIF1B	100337161	kinesin family member 1B%2C transcript variant X11
11	97280001	97330000	416.285	MVB12B	617416	multivesicular body subunit 12B%2C transcript variant X2
11	97300001	97350000	416.285	MVB12B	617416	multivesicular body subunit 12B%2C transcript variant X2
7	80040001	80090000	416.129	TENM2	100138541	teneurin transmembrane protein 2%2C transcript variant X2
2	71820001	71870000	415.306	EPB41L5	530941	erythrocyte membrane protein band 4.1 like 5
2	71840001	71890000	415.306	EPB41L5	530941	erythrocyte membrane protein band 4.1 like 5
16	43260001	43310000	414.958	KIF1B	100337161	kinesin family member 1B%2C transcript variant X11
16	43280001	43330000	414.958	KIF1B	100337161	kinesin family member 1B%2C transcript variant X11
16	43300001	43350000	414.958	KIF1B	100337161	kinesin family member 1B%2C transcript variant X11
16	28020001	28070000	414.557	LOC785251|DNAH14	785251|516576	homeobox protein CDX-1-like|dynein axonemal heavy chain 14
16	28040001	28090000	414.557	LOC785251|DNAH14	785251|516576	homeobox protein CDX-1-like|dynein axonemal heavy chain 14
16	35820001	35870000	413.964	RGS7	281452	regulator of G protein signaling 7%2C transcript variant X3
16	35840001	35890000	413.964	RGS7	281452	regulator of G protein signaling 7%2C transcript variant X3
7	108260001	108310000	413.148	FER	536759	FER tyrosine kinase%2C transcript variant X6
7	108280001	108330000	413.148	FER	536759	FER tyrosine kinase%2C transcript variant X6
16	28360001	28410000	412.929	DNAH14	516576	dynein axonemal heavy chain 14
17	6000001	6050000	412.185	GATB	533058	glutamyl-tRNA amidotransferase subunit B
17	6020001	6070000	412.185	GATB	533058	glutamyl-tRNA amidotransferase subunit B
17	6040001	6090000	412.185	GATB	533058	glutamyl-tRNA amidotransferase subunit B
16	35800001	35850000	410.842	RGS7	281452	regulator of G protein signaling 7%2C transcript variant X3
16	27180001	27230000	410.841	TP53BP2	514474	tumor protein p53 binding protein 2%2C transcript variant X2
16	27200001	27250000	410.841	TP53BP2	514474	tumor protein p53 binding protein 2%2C transcript variant X2
3	31700001	31750000	410.511	TMIGD3	104564307	transmembrane and immunoglobulin domain containing 3%2C transcript variant 1
3	31720001	31770000	410.511	TMIGD3	104564307	transmembrane and immunoglobulin domain containing 3%2C transcript variant 1
24	21600001	21650000	410.422	INO80C	533426	INO80 complex subunit C
29	38660001	38710000	410.375	PAG19	337913	pregnancy-associated glycoprotein 19
29	38640001	38690000	410.375	PAG19|LOC784867	337913|784867	pregnancy-associated glycoprotein 19|pregnancy-associated glycoprotein 1-like
22	54380001	54430000	409.882	ATP2B2	613800	ATPase plasma membrane Ca2+ transporting 2%2C transcript variant X13
16	35420001	35470000	409.057	RGS7	281452	regulator of G protein signaling 7%2C transcript variant X3
16	35440001	35490000	409.057	RGS7	281452	regulator of G protein signaling 7%2C transcript variant X3
16	35460001	35510000	409.057	RGS7	281452	regulator of G protein signaling 7%2C transcript variant X3
8	76020001	76070000	408.45	CCL27|LOC508933|LOC104969408|CCL19|IL11RA	101902682|508933|104969408|509167|508932	C-C motif chemokine ligand 27|uncharacterized LOC508933%2C transcript variant X1|endogenous retrovirus group PABLB member 1 Env polyprotein%2C transcript variant X1|C-C motif chemokine ligand 19|interleukin 11 receptor subunit alpha
8	75980001	76030000	408.45	RPP25L|ARID3C|SIGMAR1|GALT|CCL27|DCTN3|IL11RA	512203|522142|538903|506997|101902682|514327|508932	ribonuclease P/MRP subunit p25 like|AT-rich interaction domain 3C|sigma non-opioid intracellular receptor 1|galactose-1-phosphate uridylyltransferase|C-C motif chemokine ligand 27|dynactin subunit 3|interleukin 11 receptor subunit alpha
8	76000001	76050000	408.45	SIGMAR1|GALT|CCL27|LOC508933|LOC104969408|IL11RA	538903|506997|101902682|508933|104969408|508932	sigma non-opioid intracellular receptor 1|galactose-1-phosphate uridylyltransferase|C-C motif chemokine ligand 27|uncharacterized LOC508933%2C transcript variant X1|endogenous retrovirus group PABLB member 1 Env polyprotein%2C transcript variant X1|interleukin 11 receptor subunit alpha
27	15720001	15770000	408.129	PDLIM3	538516	PDZ and LIM domain 3
27	15740001	15790000	408.129	PDLIM3	538516	PDZ and LIM domain 3
10	87220001	87270000	407.775	TGFB3|IFT43|TTLL5	538957|513228|538422	transforming growth factor beta 3|intraflagellar transport 43|tubulin tyrosine ligase like 5
10	87200001	87250000	407.775	TGFB3|TTLL5	538957|538422	transforming growth factor beta 3|tubulin tyrosine ligase like 5
10	87180001	87230000	407.775	TTLL5	538422	tubulin tyrosine ligase like 5
17	6340001	6390000	407.666	FAM160A1	528939	family with sequence similarity 160 member A1%2C transcript variant X1
22	54520001	54570000	406.364	ATP2B2	613800	ATPase plasma membrane Ca2+ transporting 2%2C transcript variant X13
27	15360001	15410000	402.286	HELT	527932	helt bHLH transcription factor
27	15380001	15430000	402.286	HELT	527932	helt bHLH transcription factor
10	87460001	87510000	401.182	GPATCH2L	509393	G-patch domain containing 2 like
8	17260001	17310000	400.633	IFT74|PLAA	514024|506073	intraflagellar transport 74|phospholipase A2 activating protein%2C transcript variant X1
8	17240001	17290000	400.633	LRRC19|IFT74|PLAA	100140471|514024|506073	leucine rich repeat containing 19|intraflagellar transport 74|phospholipase A2 activating protein%2C transcript variant X1
8	17280001	17330000	400.633	PLAA	506073	phospholipase A2 activating protein%2C transcript variant X1
3	77040001	77090000	400.499	WLS	528123	wntless Wnt ligand secretion mediator
3	77060001	77110000	400.499	WLS	528123	wntless Wnt ligand secretion mediator
16	60820001	60870000	400.113	TDRD5	537634	tudor domain containing 5%2C transcript variant X1
16	60840001	60890000	400.113	TDRD5	537634	tudor domain containing 5%2C transcript variant X1
16	60860001	60910000	400.113	TDRD5	537634	tudor domain containing 5%2C transcript variant X1
5	118420001	118470000	399.303	FAM19A5	767927	family with sequence similarity 19 member A5%2C C-C motif chemokine like%2C transcript variant X1
5	88000001	88050000	399.096	ST8SIA1	282352	ST8 alpha-N-acetyl-neuraminide alpha-2%2C8-sialyltransferase 1
5	88020001	88070000	399.096	ST8SIA1	282352	ST8 alpha-N-acetyl-neuraminide alpha-2%2C8-sialyltransferase 1
26	49240001	49290000	399.052	EBF3	525353	early B cell factor 3%2C transcript variant X6
15	53780001	53830000	398.756	KCNE3	527762	potassium voltage-gated channel subfamily E regulatory subunit 3%2C transcript variant X5
15	53800001	53850000	398.756	KCNE3|LIPT2	527762|527628	potassium voltage-gated channel subfamily E regulatory subunit 3%2C transcript variant X5|lipoyl(octanoyl) transferase 2
15	53820001	53870000	398.756	KCNE3|LIPT2	527762|527628	potassium voltage-gated channel subfamily E regulatory subunit 3%2C transcript variant X5|lipoyl(octanoyl) transferase 2
3	117120001	117170000	397.735	LRRFIP1	616994	LRR binding FLII interacting protein 1%2C transcript variant X39
21	44900001	44950000	397.398	SPTSSA|EAPP	615641|520143	serine palmitoyltransferase small subunit A|E2F associated phosphoprotein
17	6360001	6410000	396.533	FAM160A1	528939	family with sequence similarity 160 member A1%2C transcript variant X1
24	56940001	56990000	395.838	ATP8B1	541187	ATPase phospholipid transporting 8B1
24	56960001	57010000	395.838	ATP8B1	541187	ATPase phospholipid transporting 8B1
1	57420001	57470000	395.516	CCDC80	515235	coiled-coil domain containing 80
11	95640001	95690000	395.281	NR6A1	541257	nuclear receptor subfamily 6 group A member 1%2C transcript variant X6
11	95660001	95710000	395.281	NR6A1	541257	nuclear receptor subfamily 6 group A member 1%2C transcript variant X6
11	95680001	95730000	395.281	NR6A1	541257	nuclear receptor subfamily 6 group A member 1%2C transcript variant X6
16	43320001	43370000	394.955	KIF1B	100337161	kinesin family member 1B%2C transcript variant X11
2	41240001	41290000	394.84	KCNJ3	526088	potassium voltage-gated channel subfamily J member 3
8	85520001	85570000	394.562	LOC101907893|ZNF169	101907893|531355	spermatogenesis-associated protein 31E1-like%2C transcript variant X3|zinc finger protein 169%2C transcript variant X2
8	85540001	85590000	394.562	LOC101907893|ZNF169	101907893|531355	spermatogenesis-associated protein 31E1-like%2C transcript variant X3|zinc finger protein 169%2C transcript variant X2
8	85500001	85550000	394.562	ZNF169	531355	zinc finger protein 169%2C transcript variant X2
24	44540001	44590000	394.334	SETBP1	617265	SET binding protein 1%2C transcript variant X3
14	24580001	24630000	393.978	UBXN2B	530316	UBX domain protein 2B
15	1360001	1410000	393.583	GPR83	104968467	G protein-coupled receptor 83%2C transcript variant X1
15	1380001	1430000	393.583	GPR83	104968467	G protein-coupled receptor 83%2C transcript variant X1
18	9160001	9210000	393.429	CDH13	512302	cadherin 13%2C transcript variant X1
18	9180001	9230000	393.429	CDH13	512302	cadherin 13%2C transcript variant X1
18	9200001	9250000	393.429	CDH13	512302	cadherin 13%2C transcript variant X1
24	33520001	33570000	392.997	RBBP8	512977	RB binding protein 8%2C endonuclease
24	33540001	33590000	392.997	RBBP8	512977	RB binding protein 8%2C endonuclease
7	80100001	80150000	392.371	TENM2	100138541	teneurin transmembrane protein 2%2C transcript variant X2
14	60700001	60750000	392.009	RIMS2	535674	regulating synaptic membrane exocytosis 2%2C transcript variant X20
14	60720001	60770000	392.009	RIMS2	535674	regulating synaptic membrane exocytosis 2%2C transcript variant X20
14	60740001	60790000	392.009	RIMS2	535674	regulating synaptic membrane exocytosis 2%2C transcript variant X20
24	35720001	35770000	391.764	ADCYAP1	615187	adenylate cyclase activating polypeptide 1
8	96560001	96610000	387.809	ZNF462	515561	zinc finger protein 462
8	84980001	85030000	387.137	PHF2	537728	PHD finger protein 2%2C transcript variant X2
26	44520001	44570000	386.414	ZRANB1|CTBP2	523338|281730	zinc finger RANBP2-type containing 1|C-terminal binding protein 2
26	44540001	44590000	386.414	ZRANB1|CTBP2	523338|281730	zinc finger RANBP2-type containing 1|C-terminal binding protein 2
13	77080001	77130000	386.408	ARFGEF2	539295	ADP ribosylation factor guanine nucleotide exchange factor 2
13	77100001	77150000	386.408	ARFGEF2	539295	ADP ribosylation factor guanine nucleotide exchange factor 2
4	47060001	47110000	385.958	CDHR3	786198	cadherin related family member 3
2	116080001	116130000	385.697	SPHKAP	540759	SPHK1 interactor%2C AKAP domain containing%2C transcript variant X1
2	116100001	116150000	385.697	SPHKAP	540759	SPHK1 interactor%2C AKAP domain containing%2C transcript variant X1
6	88320001	88370000	385.633	ANKRD17	508405	ankyrin repeat domain 17%2C transcript variant X2
16	32360001	32410000	384.121	HNRNPU	539950	heterogeneous nuclear ribonucleoprotein U
16	32380001	32430000	384.121	HNRNPU|COX20	539950|615660	heterogeneous nuclear ribonucleoprotein U|COX20%2C cytochrome c oxidase assembly factor
2	20520001	20570000	384.103	MTX2	615424	metaxin 2%2C transcript variant X3
27	36520001	36570000	383.445	NKX6-3|GPAT4|ANK1	784372|511614|353108	NK6 homeobox 3|glycerol-3-phosphate acyltransferase 4%2C transcript variant X2|ankyrin 1%2C transcript variant X8
8	67220001	67270000	383.369	SLC18A1	617708	solute carrier family 18 member A1
8	67240001	67290000	383.369	SLC18A1	617708	solute carrier family 18 member A1
21	19440001	19490000	383.254	MRPS11|MRPL46	509816|540720	mitochondrial ribosomal protein S11|mitochondrial ribosomal protein L46
29	24600001	24650000	383.182	LOC107131959	107131959	ubiquitin-conjugating enzyme E2 variant 1-like
29	24580001	24630000	383.182	LOC518027|HTATIP2	518027|539276	RING finger protein 113A|HIV-1 Tat interactive protein 2
21	19520001	19570000	381.726	DET1	541005	DET1%2C COP1 ubiquitin ligase partner
21	19540001	19590000	381.726	LOC107131596|DET1	107131596|541005	uncharacterized LOC107131596%2C transcript variant X1|DET1%2C COP1 ubiquitin ligase partner
13	77060001	77110000	380.734	ARFGEF2	539295	ADP ribosylation factor guanine nucleotide exchange factor 2
26	49340001	49390000	380.129	C26H10orf143	782145	chromosome 26 C10orf143 homolog
26	49360001	49410000	380.129	C26H10orf143|GLRX3	782145|511528	chromosome 26 C10orf143 homolog|glutaredoxin 3%2C transcript variant X1
26	49380001	49430000	380.129	GLRX3	511528	glutaredoxin 3%2C transcript variant X1
26	49300001	49350000	379.86	C26H10orf143	782145	chromosome 26 C10orf143 homolog
17	8340001	8390000	379.853	IQCM	112442014	IQ motif containing M%2C transcript variant X2
17	8360001	8410000	379.853	IQCM	112442014	IQ motif containing M%2C transcript variant X2
17	8380001	8430000	379.853	IQCM	112442014	IQ motif containing M%2C transcript variant X2
27	16420001	16470000	379.123	FAT1	508251	FAT atypical cadherin 1%2C transcript variant X7
27	16440001	16490000	379.123	FAT1	508251	FAT atypical cadherin 1%2C transcript variant X7
27	16460001	16510000	379.123	FAT1	508251	FAT atypical cadherin 1%2C transcript variant X7
8	77060001	77110000	378.759	GKAP1|KIF27	613960|536335	G kinase anchoring protein 1%2C transcript variant X1|kinesin family member 27%2C transcript variant X7
6	44680001	44730000	378.654	SEPSECS	518874	Sep (O-phosphoserine) tRNA:Sec (selenocysteine) tRNA synthase
26	18820001	18870000	378.411	AVPI1|MARVELD1|PI4K2A	614488|616867|507860	arginine vasopressin induced 1|MARVEL domain containing 1|phosphatidylinositol 4-kinase type 2 alpha
26	18840001	18890000	378.411	AVPI1|MARVELD1|PI4K2A|ZFYVE27	614488|616867|507860|514383	arginine vasopressin induced 1|MARVEL domain containing 1|phosphatidylinositol 4-kinase type 2 alpha|zinc finger FYVE-type containing 27%2C transcript variant X2
26	18800001	18850000	378.411	MORN4|AVPI1|PI4K2A	614519|614488|507860	MORN repeat containing 4|arginine vasopressin induced 1|phosphatidylinositol 4-kinase type 2 alpha
1	52260001	52310000	377.687	BBX	533187	BBX%2C HMG-box containing%2C transcript variant X5
1	52280001	52330000	377.687	BBX	533187	BBX%2C HMG-box containing%2C transcript variant X5
8	84920001	84970000	375.82	PHF2	537728	PHD finger protein 2%2C transcript variant X2
1	56620001	56670000	375.582	PHLDB2	509784	pleckstrin homology like domain family B member 2
15	58040001	58090000	375.116	CCDC34	505831	coiled-coil domain containing 34%2C transcript variant X2
15	58060001	58110000	375.116	CCDC34|LGR4	505831|505423	coiled-coil domain containing 34%2C transcript variant X2|leucine rich repeat containing G protein-coupled receptor 4
15	58080001	58130000	375.116	CCDC34|LGR4	505831|505423	coiled-coil domain containing 34%2C transcript variant X2|leucine rich repeat containing G protein-coupled receptor 4
15	84120001	84170000	374.839	OR4A15	511653	olfactory receptor%2C family 4%2C subfamily A%2C member 15
15	84140001	84190000	374.839	OR4A15	511653	olfactory receptor%2C family 4%2C subfamily A%2C member 15
23	19800001	19850000	374.402	CYP39A1	511195	cytochrome P450%2C family 39%2C subfamily A%2C polypeptide 1%2C transcript variant X1
23	19820001	19870000	374.402	CYP39A1	511195	cytochrome P450%2C family 39%2C subfamily A%2C polypeptide 1%2C transcript variant X1
23	19840001	19890000	374.402	CYP39A1|SLC25A27	511195|536813	cytochrome P450%2C family 39%2C subfamily A%2C polypeptide 1%2C transcript variant X1|solute carrier family 25 member 27%2C transcript variant X3
24	58360001	58410000	374.124	CCBE1	534569	collagen and calcium binding EGF domains 1
24	58380001	58430000	374.124	CCBE1	534569	collagen and calcium binding EGF domains 1
24	58400001	58450000	374.124	CCBE1	534569	collagen and calcium binding EGF domains 1
29	24620001	24670000	373.324	LOC107131959	107131959	ubiquitin-conjugating enzyme E2 variant 1-like
29	24640001	24690000	373.324	LOC107131959	107131959	ubiquitin-conjugating enzyme E2 variant 1-like
6	67920001	67970000	373.212	SPATA18	615729	spermatogenesis associated 18%2C transcript variant X2
6	67880001	67930000	373.212	SPATA18|SGCB	615729|535372	spermatogenesis associated 18%2C transcript variant X2|sarcoglycan beta
6	67900001	67950000	373.212	SPATA18|SGCB	615729|535372	spermatogenesis associated 18%2C transcript variant X2|sarcoglycan beta
24	47740001	47790000	371.809	ZBTB7C	614110	zinc finger and BTB domain containing 7C%2C transcript variant X1
21	19500001	19550000	371.685	DET1	541005	DET1%2C COP1 ubiquitin ligase partner
1	115940001	115990000	371.535	SUCNR1	539622	succinate receptor 1
5	116660001	116710000	371.387	CELSR1	522422	cadherin EGF LAG seven-pass G-type receptor 1
5	116640001	116690000	371.387	TRMU|CELSR1	616451|522422	tRNA 5-methylaminomethyl-2-thiouridylate methyltransferase%2C transcript variant X1|cadherin EGF LAG seven-pass G-type receptor 1
3	73600001	73650000	371.161	NEGR1	781106	neuronal growth regulator 1
3	73620001	73670000	371.161	NEGR1	781106	neuronal growth regulator 1
5	98780001	98830000	370.826	TAS2R7	100300284	taste 2 receptor member 7
24	19500001	19550000	370.622	CELF4	535177	CUGBP Elav-like family member 4%2C transcript variant X43
6	88260001	88310000	368.611	ANKRD17	508405	ankyrin repeat domain 17%2C transcript variant X2
24	35360001	35410000	367.448	COLEC12	504741	collectin subfamily member 12
24	35380001	35430000	367.448	COLEC12	504741	collectin subfamily member 12
26	18120001	18170000	366.407	LCOR	100849063	ligand dependent nuclear receptor corepressor%2C transcript variant X14
8	75920001	75970000	366.368	CNTFR	539548	ciliary neurotrophic factor receptor%2C transcript variant X4
8	75940001	75990000	366.368	RPP25L|CNTFR|DCTN3	512203|539548|514327	ribonuclease P/MRP subunit p25 like|ciliary neurotrophic factor receptor%2C transcript variant X4|dynactin subunit 3
16	28080001	28130000	364.995	DNAH14	516576	dynein axonemal heavy chain 14
16	28060001	28110000	364.995	LOC785251|DNAH14	785251|516576	homeobox protein CDX-1-like|dynein axonemal heavy chain 14
9	50200001	50250000	364.834	CCNC|PRDM13	509717|510505	cyclin C|PR/SET domain 13
9	50220001	50270000	364.834	CCNC|TSTD3	509717|782657	cyclin C|thiosulfate sulfurtransferase (rhodanese)-like domain containing 3
9	50180001	50230000	364.834	PRDM13	510505	PR/SET domain 13
6	67860001	67910000	364.82	LRRC66|SGCB	516507|535372	leucine rich repeat containing 66|sarcoglycan beta
17	16600001	16650000	363.947	RNF150	615111	ring finger protein 150%2C transcript variant X4
17	16620001	16670000	363.947	RNF150	615111	ring finger protein 150%2C transcript variant X4
10	87440001	87490000	361.699	GPATCH2L	509393	G-patch domain containing 2 like
7	33060001	33110000	361.406	PRR16	615789	proline rich 16%2C transcript variant X5
8	75960001	76010000	360.715	RPP25L|ARID3C|SIGMAR1|DCTN3	512203|522142|538903|514327	ribonuclease P/MRP subunit p25 like|AT-rich interaction domain 3C|sigma non-opioid intracellular receptor 1|dynactin subunit 3
1	115300001	115350000	360.483	MBNL1	781653	muscleblind like splicing regulator 1
1	115320001	115370000	360.483	MBNL1	781653	muscleblind like splicing regulator 1
1	115340001	115390000	360.483	MBNL1	781653	muscleblind like splicing regulator 1
16	45040001	45090000	359.459	SLC45A1	513008	solute carrier family 45 member 1%2C transcript variant X1
16	12040001	12090000	358.413	B3GALT2|CDC73	539815|100139547	beta-1%2C3-galactosyltransferase 2|cell division cycle 73
16	12060001	12110000	358.413	B3GALT2|CDC73	539815|100139547	beta-1%2C3-galactosyltransferase 2|cell division cycle 73
16	12080001	12130000	358.413	CDC73	100139547	cell division cycle 73
4	43500001	43550000	358.127	RSBN1L	541150	round spermatid basic protein 1 like
16	31980001	32030000	353.931	KIF26B	101902369	kinesin family member 26B%2C transcript variant X2
16	32000001	32050000	353.931	KIF26B	101902369	kinesin family member 26B%2C transcript variant X2
16	32020001	32070000	353.931	KIF26B	101902369	kinesin family member 26B%2C transcript variant X2
18	65560001	65610000	352.589	ZNF274|LOC100847745|ZNF8	534170|100847745|617174	zinc finger protein 274%2C transcript variant X6|zinc finger protein 2|zinc finger protein 8%2C transcript variant X7
12	77240001	77290000	352.378	TMTC4	539972	transmembrane and tetratricopeptide repeat containing 4
12	77220001	77270000	352.378	TMTC4|GGACT	539972|512596	transmembrane and tetratricopeptide repeat containing 4|gamma-glutamylamine cyclotransferase
3	31640001	31690000	351.466	RAP1A	282031	RAP1A%2C member of RAS oncogene family%2C transcript variant X2
3	31660001	31710000	351.466	RAP1A	282031	RAP1A%2C member of RAS oncogene family%2C transcript variant X2
2	27300001	27350000	351.374	NOSTRIN	521834	nitric oxide synthase trafficking
2	27320001	27370000	351.374	NOSTRIN|CERS6	521834|616901	nitric oxide synthase trafficking|ceramide synthase 6
16	20580001	20630000	350.778	ESRRG	536732	estrogen related receptor gamma%2C transcript variant X1
7	27300001	27350000	350.755	ALDH7A1	507477	aldehyde dehydrogenase 7 family member A1
7	27320001	27370000	350.755	GRAMD2B	505627	GRAM domain containing 2B%2C transcript variant X2
15	47540001	47590000	350.584	LOC505362|LOC510150	505362|510150	Olfactory receptor 52N4-like|olfactory receptor 52N4
15	47560001	47610000	350.584	LOC510150|LOC787971	510150|787971	olfactory receptor 52N4|putative olfactory receptor 52P1
15	47520001	47570000	350.584	LOC517799|LOC505362	517799|505362	olfactory receptor 52N4|Olfactory receptor 52N4-like
8	72640001	72690000	350.158	DOCK5	505572	dedicator of cytokinesis 5%2C transcript variant X2
8	72660001	72710000	350.158	DOCK5	505572	dedicator of cytokinesis 5%2C transcript variant X2
8	72680001	72730000	350.158	DOCK5	505572	dedicator of cytokinesis 5%2C transcript variant X2
3	8680001	8730000	349.265	CD244	513468	CD244 molecule
3	8700001	8750000	349.265	CD244	513468	CD244 molecule
3	8720001	8770000	349.265	CD244|LY9	513468|528926	CD244 molecule|lymphocyte antigen 9
14	30640001	30690000	349.079	RRS1	510956	ribosome biogenesis regulator homolog
14	30660001	30710000	349.079	RRS1|ADHFE1	510956|507711	ribosome biogenesis regulator homolog|alcohol dehydrogenase%2C iron containing 1%2C transcript variant X1
8	98860001	98910000	348.254	EPB41L4B	519310	erythrocyte membrane protein band 4.1 like 4B%2C transcript variant X11
8	98880001	98930000	348.254	PTPN3	511010	protein tyrosine phosphatase%2C non-receptor type 3
8	98900001	98950000	348.254	PTPN3	511010	protein tyrosine phosphatase%2C non-receptor type 3
9	65300001	65350000	347.805	MRAP2	781188	melanocortin 2 receptor accessory protein 2%2C transcript variant X8
9	65320001	65370000	347.805	MRAP2	781188	melanocortin 2 receptor accessory protein 2%2C transcript variant X8
16	60700001	60750000	347.703	AXDND1	613754	axonemal dynein light chain domain containing 1%2C transcript variant X4
16	60720001	60770000	347.703	AXDND1	613754	axonemal dynein light chain domain containing 1%2C transcript variant X4
16	60740001	60790000	347.703	AXDND1|NPHS2	613754|537633	axonemal dynein light chain domain containing 1%2C transcript variant X4|NPHS2%2C podocin
26	44560001	44610000	346.718	CTBP2	281730	C-terminal binding protein 2
26	44580001	44630000	346.718	CTBP2	281730	C-terminal binding protein 2
9	85640001	85690000	346.665	SASH1	539603	SAM and SH3 domain containing 1%2C transcript variant X3
9	104020001	104070000	346.256	FAM120B	524306	family with sequence similarity 120B
9	104040001	104090000	346.256	FAM120B|PSMB1	524306|514237	family with sequence similarity 120B|proteasome subunit beta 1
9	104060001	104110000	346.256	TBP|PSMB1	516578|514237	TATA-box binding protein%2C transcript variant X4|proteasome subunit beta 1
16	64320001	64370000	345.315	NMNAT2	511042	nicotinamide nucleotide adenylyltransferase 2%2C transcript variant X3
5	119360001	119410000	344.403	IL17REL|TTLL8	100336471|100336501	interleukin 17 receptor E like%2C transcript variant X6|tubulin tyrosine ligase like 8%2C transcript variant X3
5	119380001	119430000	344.403	IL17REL|TTLL8	100336471|100336501	interleukin 17 receptor E like%2C transcript variant X6|tubulin tyrosine ligase like 8%2C transcript variant X3
5	119340001	119390000	344.403	PIM3|IL17REL	100336651|100336471	Pim-3 proto-oncogene%2C serine/threonine kinase|interleukin 17 receptor E like%2C transcript variant X6
2	130920001	130970000	342.605	HSPG2	444872	heparan sulfate proteoglycan 2%2C transcript variant X10
2	130940001	130990000	342.605	LDLRAD2|HSPG2	520964|444872	low density lipoprotein receptor class A domain containing 2%2C transcript variant X1|heparan sulfate proteoglycan 2%2C transcript variant X10
2	130960001	131010000	342.605	LDLRAD2|HSPG2	520964|444872	low density lipoprotein receptor class A domain containing 2%2C transcript variant X1|heparan sulfate proteoglycan 2%2C transcript variant X10
8	93720001	93770000	341.778	SMC2	539217	structural maintenance of chromosomes 2%2C transcript variant X1
9	60940001	60990000	340.771	GABRR1|PM20D2	521180|521179	gamma-aminobutyric acid type A receptor rho1 subunit|peptidase M20 domain containing 2
1	56680001	56730000	339.034	PHLDB2	509784	pleckstrin homology like domain family B member 2
8	97120001	97170000	338.555	LOC104969469	104969469	uncharacterized LOC104969469
26	19340001	19390000	338.221	LOXL4	281904	lysyl oxidase like 4%2C transcript variant X2
16	70480001	70530000	337.602	RPS6KC1	533192	ribosomal protein S6 kinase C1%2C transcript variant X6
16	60680001	60730000	337.534	AXDND1|SOAT1	613754|504287	axonemal dynein light chain domain containing 1%2C transcript variant X4|sterol O-acyltransferase 1
4	47080001	47130000	336.397	CDHR3	786198	cadherin related family member 3
3	68960001	69010000	335.57	MSH4	616664	mutS homolog 4
3	68980001	69030000	335.57	MSH4	616664	mutS homolog 4
3	32940001	32990000	335.302	CYM|PROK1	529879|617599	chymosin%2C transcript variant X1|prokineticin 1%2C transcript variant X2
3	32960001	33010000	335.302	PROK1	617599	prokineticin 1%2C transcript variant X2
1	54020001	54070000	334.525	DPPA2	613891	developmental pluripotency associated 2
1	54040001	54090000	334.525	DPPA4|DPPA2	783813|613891	developmental pluripotency associated 4|developmental pluripotency associated 2
8	103300001	103350000	334.238	KIF12|AMBP	510819|280996	kinesin family member 12%2C transcript variant X1|alpha-1-microglobulin/bikunin precursor
29	22120001	22170000	334.1	GAS2	614840	growth arrest specific 2
3	83220001	83270000	333.191	KANK4	519027	KN motif and ankyrin repeat domains 4%2C transcript variant X3
14	69020001	69070000	332.925	C14H8orf37	614744	chromosome 14 C8orf37 homolog
9	86320001	86370000	332.502	UST	535975	uronyl 2-sulfotransferase%2C transcript variant 1
2	72060001	72110000	332.106	INHBB	530430	inhibin subunit beta B
2	72080001	72130000	332.106	INHBB	530430	inhibin subunit beta B
26	18420001	18470000	331.865	SLIT1	510761	slit guidance ligand 1
26	18440001	18490000	331.865	SLIT1|ARHGAP19	510761|526945	slit guidance ligand 1|Rho GTPase activating protein 19%2C transcript variant X4
8	72620001	72670000	331.752	DOCK5	505572	dedicator of cytokinesis 5%2C transcript variant X2
6	44580001	44630000	331.519	LGI2	541046	leucine rich repeat LGI family member 2
6	44600001	44650000	331.519	LGI2	541046	leucine rich repeat LGI family member 2
16	45020001	45070000	331.378	SLC45A1|RERE	513008|535394	solute carrier family 45 member 1%2C transcript variant X1|arginine-glutamic acid dipeptide repeats%2C transcript variant X8
6	117080001	117130000	331.315	NKX1-1|UVSSA|MAEA	112447172|510550|511956	NK1 homeobox 1|UV stimulated scaffold protein A%2C transcript variant X4|macrophage erythroblast attacher
18	4400001	4450000	331.182	MON1B|SYCE1L	510379|100847635	MON1 homolog B%2C secretory trafficking associated|synaptonemal complex central element protein 1 like%2C transcript variant X4
18	4420001	4470000	331.182	MON1B|SYCE1L	510379|100847635	MON1 homolog B%2C secretory trafficking associated|synaptonemal complex central element protein 1 like%2C transcript variant X4
5	88060001	88110000	330.407	LOC112446736	112446736	sulfotransferase 6B1-like
5	88040001	88090000	330.407	ST8SIA1	282352	ST8 alpha-N-acetyl-neuraminide alpha-2%2C8-sialyltransferase 1
24	56980001	57030000	330.359	ATP8B1	541187	ATPase phospholipid transporting 8B1
7	8380001	8430000	329.693	LOC100299465|LOC107131150|LOC782513	100299465|107131150|782513	olfactory receptor 7A17|olfactory receptor 7A17-like|olfactory receptor 7A17
7	8360001	8410000	329.693	LOC100299465|LOC782513	100299465|782513	olfactory receptor 7A17|olfactory receptor 7A17
7	8340001	8390000	329.693	LOC782513	782513	olfactory receptor 7A17
16	43100001	43150000	329.196	DFFA|CORT|CENPS|PEX14	507981|781658|613732|507393	DNA fragmentation factor subunit alpha|cortistatin|apoptosis-inducing%2C TAF9-like domain 1|peroxisomal biogenesis factor 14
16	43080001	43130000	329.196	DFFA|CORT|PEX14	507981|781658|507393	DNA fragmentation factor subunit alpha|cortistatin|peroxisomal biogenesis factor 14
7	79240001	79290000	328.876	LOC112447478	112447478	teneurin-2-like%2C transcript variant X2
11	92980001	93030000	328.829	NDUFA8|TTLL11	327710|613902	NADH:ubiquinone oxidoreductase subunit A8|tubulin tyrosine ligase like 11
16	43340001	43390000	328.824	KIF1B|UBE4B	100337161|520833	kinesin family member 1B%2C transcript variant X11|ubiquitination factor E4B
2	26860001	26910000	327.81	LRP2	100337021	LDL receptor related protein 2
2	26880001	26930000	327.81	LRP2	100337021	LDL receptor related protein 2
11	69720001	69770000	327.69	YPEL5	780856	yippee like 5
24	33500001	33550000	327.207	RBBP8	512977	RB binding protein 8%2C endonuclease
7	26600001	26650000	326.073	MEGF10	539136	multiple EGF like domains 10%2C transcript variant X1
7	26620001	26670000	326.073	MEGF10	539136	multiple EGF like domains 10%2C transcript variant X1
7	26640001	26690000	326.073	MEGF10	539136	multiple EGF like domains 10%2C transcript variant X1
3	106860001	106910000	326.055	MACF1	506730	microtubule-actin crosslinking factor 1%2C transcript variant X7
3	106880001	106930000	326.055	MACF1	506730	microtubule-actin crosslinking factor 1%2C transcript variant X7
3	106900001	106950000	326.055	MACF1	506730	microtubule-actin crosslinking factor 1%2C transcript variant X7
8	93660001	93710000	325.183	SMC2	539217	structural maintenance of chromosomes 2%2C transcript variant X1
6	88340001	88390000	324.438	ANKRD17	508405	ankyrin repeat domain 17%2C transcript variant X2
3	86000001	86050000	324.007	LOC107132327	107132327	cytochrome P450 2J2-like
3	86020001	86070000	324.007	LOC107132327|CYP2J2	107132327|510406	cytochrome P450 2J2-like|cytochrome P450%2C family 2%2C subfamily J%2C polypeptide 2
3	85980001	86030000	324.007	LOC107132327|LOC511936	107132327|511936	cytochrome P450 2J2-like|cytochrome P450%2C family 2%2C subfamily J
24	46700001	46750000	322.706	LOC112444168|KATNAL2	112444168|514354	elongin-A-like|katanin catalytic subunit A1 like 2
21	44840001	44890000	320.645	SPTSSA	615641	serine palmitoyltransferase small subunit A
21	44860001	44910000	320.645	SPTSSA	615641	serine palmitoyltransferase small subunit A
21	44880001	44930000	320.645	SPTSSA	615641	serine palmitoyltransferase small subunit A
3	32240001	32290000	319.363	DRAM2|CEPT1	767922|504650	DNA damage regulated autophagy modulator 2%2C transcript variant X5|choline/ethanolamine phosphotransferase 1
3	22920001	22970000	319.291	PDE4DIP	508547	phosphodiesterase 4D interacting protein%2C transcript variant X28
3	22940001	22990000	319.291	PDE4DIP	508547	phosphodiesterase 4D interacting protein%2C transcript variant X28
26	18400001	18450000	318.391	SLIT1	510761	slit guidance ligand 1
24	57980001	58030000	318.371	ZNF532	533847	zinc finger protein 532%2C transcript variant X1
24	58000001	58050000	318.371	ZNF532	533847	zinc finger protein 532%2C transcript variant X1

## Sheet: Table S7
Table S7. KEGG pathway analysis of Xia'nan cattle candidate genes overlapped by θπ and CLR methods.
Term	Database	ID	Input number	Background number	P-Value	Corrected P-Value	Input	Hyperlink
Cytokine-cytokine receptor interaction	KEGG PATHWAY	bta04060	3	323	0.00600255	0.0603496	IL11RA|CNTFR|CCL27	http://www.genome.jp/kegg-bin/show_pathway?bta04060/bta:508932%09red/bta:539548%09red/bta:101902682%09red
RNA transport	KEGG PATHWAY	bta03013	2	164	0.0153424	0.0695256	RPP25L|TACC3	http://www.genome.jp/kegg-bin/show_pathway?bta03013/bta:512203%09red/bta:506194%09red
Jak-STAT signaling pathway	KEGG PATHWAY	bta04630	2	202	0.0225833	0.0758047	IL11RA|CNTFR	http://www.genome.jp/kegg-bin/show_pathway?bta04630/bta:508932%09red/bta:539548%09red
Regulation of actin cytoskeleton	KEGG PATHWAY	bta04810	2	212	0.024683	0.0758047	ITGA9|FGFR3	http://www.genome.jp/kegg-bin/show_pathway?bta04810/bta:281769%09red/bta:532127%09red
Galactose metabolism	KEGG PATHWAY	bta00052	1	31	0.0358389	0.0895972	GALT	http://www.genome.jp/kegg-bin/show_pathway?bta00052/bta:506997%09red
Bladder cancer	KEGG PATHWAY	bta05219	1	43	0.0489547	0.100357	FGFR3	http://www.genome.jp/kegg-bin/show_pathway?bta05219/bta:281769%09red
Basal transcription factors	KEGG PATHWAY	bta03022	1	44	0.0500399	0.10057	TBP	http://www.genome.jp/kegg-bin/show_pathway?bta03022/bta:516578%09red
Amino sugar and nucleotide sugar metabolism	KEGG PATHWAY	bta00520	1	50	0.0565255	0.10631	GALT	http://www.genome.jp/kegg-bin/show_pathway?bta00520/bta:506997%09red
Human papillomavirus infection	KEGG PATHWAY	bta05165	2	345	0.0592302	0.110347	ITGA9|TBP	http://www.genome.jp/kegg-bin/show_pathway?bta05165/bta:516578%09red/bta:532127%09red
PI3K-Akt signaling pathway	KEGG PATHWAY	bta04151	2	373	0.0678532	0.117881	ITGA9|FGFR3	http://www.genome.jp/kegg-bin/show_pathway?bta04151/bta:281769%09red/bta:532127%09red
Central carbon metabolism in cancer	KEGG PATHWAY	bta05230	1	65	0.0725525	0.118986	FGFR3	http://www.genome.jp/kegg-bin/show_pathway?bta05230/bta:281769%09red
Arrhythmogenic right ventricular cardiomyopathy (ARVC)	KEGG PATHWAY	bta05412	1	76	0.0841374	0.133707	ITGA9	http://www.genome.jp/kegg-bin/show_pathway?bta05412/bta:532127%09red
EGFR tyrosine kinase inhibitor resistance	KEGG PATHWAY	bta01521	1	80	0.0883153	0.137156	FGFR3	http://www.genome.jp/kegg-bin/show_pathway?bta01521/bta:281769%09red
Prolactin signaling pathway	KEGG PATHWAY	bta04917	1	83	0.0914365	0.138848	GALT	http://www.genome.jp/kegg-bin/show_pathway?bta04917/bta:506997%09red
Ribosome biogenesis in eukaryotes	KEGG PATHWAY	bta03008	1	83	0.0914365	0.138848	RPP25L	http://www.genome.jp/kegg-bin/show_pathway?bta03008/bta:512203%09red
ECM-receptor interaction	KEGG PATHWAY	bta04512	1	87	0.095582	0.143024	ITGA9	http://www.genome.jp/kegg-bin/show_pathway?bta04512/bta:532127%09red
Hypertrophic cardiomyopathy (HCM)	KEGG PATHWAY	bta05410	1	92	0.100738	0.148571	ITGA9	http://www.genome.jp/kegg-bin/show_pathway?bta05410/bta:532127%09red
Viral protein interaction with cytokine and cytokine receptor	KEGG PATHWAY	bta04061	1	95	0.103818	0.152019	CCL27	http://www.genome.jp/kegg-bin/show_pathway?bta04061/bta:101902682%09red
Dilated cardiomyopathy (DCM)	KEGG PATHWAY	bta05414	1	99	0.107909	0.154695	ITGA9	http://www.genome.jp/kegg-bin/show_pathway?bta05414/bta:532127%09red
Hematopoietic cell lineage	KEGG PATHWAY	bta04640	1	110	0.119065	0.166043	IL11RA	http://www.genome.jp/kegg-bin/show_pathway?bta04640/bta:508932%09red
Natural killer cell mediated cytotoxicity	KEGG PATHWAY	bta04650	1	131	0.139989	0.18396	CD48	http://www.genome.jp/kegg-bin/show_pathway?bta04650/bta:508386%09red
Signaling pathways regulating pluripotency of stem cells	KEGG PATHWAY	bta04550	1	139	0.147833	0.190602	FGFR3	http://www.genome.jp/kegg-bin/show_pathway?bta04550/bta:281769%09red
Measles	KEGG PATHWAY	bta05162	1	152	0.160431	0.201769	SLAMF1	http://www.genome.jp/kegg-bin/show_pathway?bta05162/bta:281489%09red
Cell adhesion molecules (CAMs)	KEGG PATHWAY	bta04514	1	159	0.16714	0.207658	ITGA9	http://www.genome.jp/kegg-bin/show_pathway?bta04514/bta:532127%09red
Chemokine signaling pathway	KEGG PATHWAY	bta04062	1	189	0.195307	0.235246	CCL27	http://www.genome.jp/kegg-bin/show_pathway?bta04062/bta:101902682%09red
Focal adhesion	KEGG PATHWAY	bta04510	1	198	0.203575	0.237119	ITGA9	http://www.genome.jp/kegg-bin/show_pathway?bta04510/bta:532127%09red
Huntington disease	KEGG PATHWAY	bta05016	1	198	0.203575	0.237119	TBP	http://www.genome.jp/kegg-bin/show_pathway?bta05016/bta:516578%09red
Rap1 signaling pathway	KEGG PATHWAY	bta04015	1	216	0.219866	0.250403	FGFR3	http://www.genome.jp/kegg-bin/show_pathway?bta04015/bta:281769%09red
Human T-cell leukemia virus 1 infection	KEGG PATHWAY	bta05166	1	234	0.235833	0.264184	TBP	http://www.genome.jp/kegg-bin/show_pathway?bta05166/bta:516578%09red
Viral carcinogenesis	KEGG PATHWAY	bta05203	1	241	0.241956	0.269079	TBP	http://www.genome.jp/kegg-bin/show_pathway?bta05203/bta:516578%09red
Ras signaling pathway	KEGG PATHWAY	bta04014	1	242	0.242827	0.269079	FGFR3	http://www.genome.jp/kegg-bin/show_pathway?bta04014/bta:281769%09red
Endocytosis	KEGG PATHWAY	bta04144	1	246	0.246301	0.271461	FGFR3	http://www.genome.jp/kegg-bin/show_pathway?bta04144/bta:281769%09red
MicroRNAs in cancer	KEGG PATHWAY	bta05206	1	270	0.266822	0.28941	FGFR3	http://www.genome.jp/kegg-bin/show_pathway?bta05206/bta:281769%09red
MAPK signaling pathway	KEGG PATHWAY	bta04010	1	292	0.285156	0.307669	FGFR3	http://www.genome.jp/kegg-bin/show_pathway?bta04010/bta:281769%09red
Pathways in cancer	KEGG PATHWAY	bta05200	1	539	0.462785	0.476739	FGFR3	http://www.genome.jp/kegg-bin/show_pathway?bta05200/bta:281769%09red
Metabolic pathways	KEGG PATHWAY	bta01100	1	1468	0.820663	0.824686	GALT	http://www.genome.jp/kegg-bin/show_pathway?bta01100/bta:506997%09red

## Sheet: Table S8
Table S8. GO pathway analysis of Xia'nan cattle candidate genes overlapped by θπ and CLR methods.
Term	Database	ID	Input number	Background number	P-Value	Corrected P-Value	Input	Hyperlink
cytokine binding	Gene Ontology	GO:0019955	2	29	0.000573288	0.046554	IL11RA|CNTFR	http://amigo.geneontology.org/amigo/term/GO:0019955
regulation of transcription, DNA-templated	Gene Ontology	GO:0006355	4	360	0.000752546	0.046554	RERE|TBP|NR6A1|LRRFIP2	http://amigo.geneontology.org/amigo/term/GO:0006355
receptor complex	Gene Ontology	GO:0043235	3	155	0.000770408	0.046554	IL11RA|CNTFR|FGFR3	http://amigo.geneontology.org/amigo/term/GO:0043235
cytokine receptor activity	Gene Ontology	GO:0004896	2	37	0.000908371	0.046554	IL11RA|CNTFR	http://amigo.geneontology.org/amigo/term/GO:0004896
integral component of membrane	Gene Ontology	GO:0016021	11	3697	0.00192774	0.0603496	PHTF2|CALN1|TMEM129|LETM1|LY9|IL11RA|SLC25A21|LDLRAD4|SLAMF7|SIGMAR1|SLAMF1	http://amigo.geneontology.org/amigo/term/GO:0016021
identical protein binding	Gene Ontology	GO:0042802	5	813	0.00218454	0.0603496	SLAMF7|SLBP|FGFR3|SLAMF1|GKAP1	http://amigo.geneontology.org/amigo/term/GO:0042802
external side of plasma membrane	Gene Ontology	GO:0009897	3	236	0.00252093	0.0603496	IL11RA|CNTFR|SLAMF1	http://amigo.geneontology.org/amigo/term/GO:0009897
positive regulation of cell population proliferation	Gene Ontology	GO:0008284	3	286	0.00429783	0.0603496	IL11RA|CNTFR|FGFR3	http://amigo.geneontology.org/amigo/term/GO:0008284
endoplasmic reticulum	Gene Ontology	GO:0005783	4	607	0.00493772	0.0603496	PHTF2|TMEM129|SIGMAR1|FGFR3	http://amigo.geneontology.org/amigo/term/GO:0005783
Golgi apparatus	Gene Ontology	GO:0005794	4	639	0.00590656	0.0603496	GALT|GOLGA4|FGFR3|GKAP1	http://amigo.geneontology.org/amigo/term/GO:0005794
signaling receptor activity	Gene Ontology	GO:0038023	2	102	0.00626939	0.0603496	CD48|SLAMF1	http://amigo.geneontology.org/amigo/term/GO:0038023
cytokine-mediated signaling pathway	Gene Ontology	GO:0019221	2	104	0.00650481	0.0603496	IL11RA|CNTFR	http://amigo.geneontology.org/amigo/term/GO:0019221
histone pre-mRNA 3'end processing complex	Gene Ontology	GO:0071204	1	5	0.00681675	0.0603496	SLBP	http://amigo.geneontology.org/amigo/term/GO:0071204
CCR3 chemokine receptor binding	Gene Ontology	GO:0031728	1	5	0.00681675	0.0603496	CCL27	http://amigo.geneontology.org/amigo/term/GO:0031728
fibroblast growth factor-activated receptor activity	Gene Ontology	GO:0005007	1	5	0.00681675	0.0603496	FGFR3	http://amigo.geneontology.org/amigo/term/GO:0005007
ciliary neurotrophic factor-mediated signaling pathway	Gene Ontology	GO:0070120	1	5	0.00681675	0.0603496	CNTFR	http://amigo.geneontology.org/amigo/term/GO:0070120
positive regulation of phospholipase activity	Gene Ontology	GO:0010518	1	5	0.00681675	0.0603496	FGFR3	http://amigo.geneontology.org/amigo/term/GO:0010518
radial glia guided migration of Purkinje cell	Gene Ontology	GO:0021942	1	5	0.00681675	0.0603496	RERE	http://amigo.geneontology.org/amigo/term/GO:0021942
leukocyte chemotaxis involved in inflammatory response	Gene Ontology	GO:0002232	1	5	0.00681675	0.0603496	SLAMF1	http://amigo.geneontology.org/amigo/term/GO:0002232
regulation of adaptive immune response	Gene Ontology	GO:0002819	1	5	0.00681675	0.0603496	CD48	http://amigo.geneontology.org/amigo/term/GO:0002819
transcription factor TFIIIB complex	Gene Ontology	GO:0000126	1	6	0.00794848	0.0603496	TBP	http://amigo.geneontology.org/amigo/term/GO:0000126
ribonuclease MRP complex	Gene Ontology	GO:0000172	1	6	0.00794848	0.0603496	RPP25L	http://amigo.geneontology.org/amigo/term/GO:0000172
mRNA 3'-end processing by stem-loop binding and cleavage	Gene Ontology	GO:0006398	1	6	0.00794848	0.0603496	SLBP	http://amigo.geneontology.org/amigo/term/GO:0006398
cerebellar granule cell precursor proliferation	Gene Ontology	GO:0021930	1	6	0.00794848	0.0603496	RERE	http://amigo.geneontology.org/amigo/term/GO:0021930
T-helper 17 cell lineage commitment	Gene Ontology	GO:0072540	1	6	0.00794848	0.0603496	LY9	http://amigo.geneontology.org/amigo/term/GO:0072540
positive regulation of dendritic cell chemotaxis	Gene Ontology	GO:2000510	1	6	0.00794848	0.0603496	SLAMF1	http://amigo.geneontology.org/amigo/term/GO:2000510
mitochondrial calcium ion transmembrane transport	Gene Ontology	GO:0006851	1	7	0.00907897	0.0641789	LETM1	http://amigo.geneontology.org/amigo/term/GO:0006851
protein hexamerization	Gene Ontology	GO:0034214	1	7	0.00907897	0.0641789	LETM1	http://amigo.geneontology.org/amigo/term/GO:0034214
antigen binding	Gene Ontology	GO:0003823	1	8	0.0102082	0.0695256	CD48	http://amigo.geneontology.org/amigo/term/GO:0003823
regulation of neuron apoptotic process	Gene Ontology	GO:0043523	1	9	0.0113362	0.0695256	SIGMAR1	http://amigo.geneontology.org/amigo/term/GO:0043523
epithelial cilium movement involved in extracellular fluid movement	Gene Ontology	GO:0003351	1	9	0.0113362	0.0695256	KIF27	http://amigo.geneontology.org/amigo/term/GO:0003351
transcription by RNA polymerase III	Gene Ontology	GO:0006383	1	9	0.0113362	0.0695256	TBP	http://amigo.geneontology.org/amigo/term/GO:0006383
suckling behavior	Gene Ontology	GO:0001967	1	10	0.0124629	0.0695256	CNTFR	http://amigo.geneontology.org/amigo/term/GO:0001967
sex differentiation	Gene Ontology	GO:0007548	1	10	0.0124629	0.0695256	CNTFR	http://amigo.geneontology.org/amigo/term/GO:0007548
negative regulation of pathway-restricted SMAD protein phosphorylation	Gene Ontology	GO:0060394	1	10	0.0124629	0.0695256	LDLRAD4	http://amigo.geneontology.org/amigo/term/GO:0060394
positive regulation of insulin receptor signaling pathway	Gene Ontology	GO:0046628	1	11	0.0135884	0.0695256	GKAP1	http://amigo.geneontology.org/amigo/term/GO:0046628
cristae formation	Gene Ontology	GO:0042407	1	11	0.0135884	0.0695256	LETM1	http://amigo.geneontology.org/amigo/term/GO:0042407
positive regulation of interleukin-17 production	Gene Ontology	GO:0032740	1	12	0.0147127	0.0695256	LY9	http://amigo.geneontology.org/amigo/term/GO:0032740
positive regulation of T cell chemotaxis	Gene Ontology	GO:0010820	1	12	0.0147127	0.0695256	CCL27	http://amigo.geneontology.org/amigo/term/GO:0010820
natural killer cell differentiation	Gene Ontology	GO:0001779	1	13	0.0158357	0.0695256	SLAMF1	http://amigo.geneontology.org/amigo/term/GO:0001779
positive regulation of macrophage chemotaxis	Gene Ontology	GO:0010759	1	13	0.0158357	0.0695256	SLAMF1	http://amigo.geneontology.org/amigo/term/GO:0010759
mitochondrial calcium ion homeostasis	Gene Ontology	GO:0051560	1	13	0.0158357	0.0695256	LETM1	http://amigo.geneontology.org/amigo/term/GO:0051560
dynactin complex	Gene Ontology	GO:0005869	1	13	0.0158357	0.0695256	DCTN3	http://amigo.geneontology.org/amigo/term/GO:0005869
tRNA 5'-leader removal	Gene Ontology	GO:0001682	1	13	0.0158357	0.0695256	RPP25L	http://amigo.geneontology.org/amigo/term/GO:0001682
transcription regulator complex	Gene Ontology	GO:0005667	2	168	0.0160476	0.0695256	TBP|NR6A1	http://amigo.geneontology.org/amigo/term/GO:0005667
cytoskeleton-dependent cytokinesis	Gene Ontology	GO:0061640	1	14	0.0169575	0.0695256	DCTN3	http://amigo.geneontology.org/amigo/term/GO:0061640
positive regulation of axon extension	Gene Ontology	GO:0045773	1	14	0.0169575	0.0695256	GOLGA4	http://amigo.geneontology.org/amigo/term/GO:0045773
retrograde protein transport, ER to cytosol	Gene Ontology	GO:0030970	1	14	0.0169575	0.0695256	TMEM129	http://amigo.geneontology.org/amigo/term/GO:0030970
nuclear outer membrane	Gene Ontology	GO:0005640	1	16	0.0191973	0.0742536	SIGMAR1	http://amigo.geneontology.org/amigo/term/GO:0005640
fibroblast growth factor binding	Gene Ontology	GO:0017134	1	16	0.0191973	0.0742536	FGFR3	http://amigo.geneontology.org/amigo/term/GO:0017134
positive regulation of actin cytoskeleton reorganization	Gene Ontology	GO:2000251	1	16	0.0191973	0.0742536	CCL27	http://amigo.geneontology.org/amigo/term/GO:2000251
gamete generation	Gene Ontology	GO:0007276	1	17	0.0203153	0.0758047	NR6A1	http://amigo.geneontology.org/amigo/term/GO:0007276
ventricular system development	Gene Ontology	GO:0021591	1	18	0.0214321	0.0758047	KIF27	http://amigo.geneontology.org/amigo/term/GO:0021591
R-SMAD binding	Gene Ontology	GO:0070412	1	19	0.0225477	0.0758047	LDLRAD4	http://amigo.geneontology.org/amigo/term/GO:0070412
RNA polymerase II general transcription initiation factor activity	Gene Ontology	GO:0016251	1	19	0.0225477	0.0758047	TBP	http://amigo.geneontology.org/amigo/term/GO:0016251
integrin complex	Gene Ontology	GO:0008305	1	19	0.0225477	0.0758047	ITGA9	http://amigo.geneontology.org/amigo/term/GO:0008305
postsynaptic density membrane	Gene Ontology	GO:0098839	1	20	0.0236621	0.0758047	SIGMAR1	http://amigo.geneontology.org/amigo/term/GO:0098839
DNA-templated transcription, initiation	Gene Ontology	GO:0006352	1	20	0.0236621	0.0758047	TBP	http://amigo.geneontology.org/amigo/term/GO:0006352
GTPase binding	Gene Ontology	GO:0051020	1	20	0.0236621	0.0758047	GOLGA4	http://amigo.geneontology.org/amigo/term/GO:0051020
positive regulation of phosphatidylinositol 3-kinase activity	Gene Ontology	GO:0043552	1	20	0.0236621	0.0758047	FGFR3	http://amigo.geneontology.org/amigo/term/GO:0043552
negative regulation of epithelial to mesenchymal transition	Gene Ontology	GO:0010719	1	21	0.0247752	0.0758047	LDLRAD4	http://amigo.geneontology.org/amigo/term/GO:0010719
positive regulation of activated T cell proliferation	Gene Ontology	GO:0042104	1	21	0.0247752	0.0758047	SLAMF1	http://amigo.geneontology.org/amigo/term/GO:0042104
actomyosin structure organization	Gene Ontology	GO:0031032	1	21	0.0247752	0.0758047	EPB41L5	http://amigo.geneontology.org/amigo/term/GO:0031032
basal plasma membrane	Gene Ontology	GO:0009925	1	23	0.0269977	0.0802106	ITGA9	http://amigo.geneontology.org/amigo/term/GO:0009925
Golgi to plasma membrane protein transport	Gene Ontology	GO:0043001	1	23	0.0269977	0.0802106	GOLGA4	http://amigo.geneontology.org/amigo/term/GO:0043001
intracellular receptor signaling pathway	Gene Ontology	GO:0030522	1	24	0.0281072	0.0823138	NR6A1	http://amigo.geneontology.org/amigo/term/GO:0030522
mitochondrial inner membrane	Gene Ontology	GO:0005743	2	231	0.0288831	0.0831826	SLC25A21|LETM1	http://amigo.geneontology.org/amigo/term/GO:0005743
ATP transmembrane transporter activity	Gene Ontology	GO:0005347	1	25	0.0292154	0.0831826	SLC25A21	http://amigo.geneontology.org/amigo/term/GO:0005347
response to unfolded protein	Gene Ontology	GO:0006986	1	26	0.0303223	0.0840011	TMEM129	http://amigo.geneontology.org/amigo/term/GO:0006986
trans-Golgi network membrane	Gene Ontology	GO:0032588	1	26	0.0303223	0.0840011	CALN1	http://amigo.geneontology.org/amigo/term/GO:0032588
transcription factor TFIID complex	Gene Ontology	GO:0005669	1	27	0.0314281	0.0847731	TBP	http://amigo.geneontology.org/amigo/term/GO:0005669
cytoskeletal protein binding	Gene Ontology	GO:0008092	1	27	0.0314281	0.0847731	EPB41L5	http://amigo.geneontology.org/amigo/term/GO:0008092
mRNA transport	Gene Ontology	GO:0051028	1	28	0.0325326	0.0855024	SLBP	http://amigo.geneontology.org/amigo/term/GO:0051028
dendrite morphogenesis	Gene Ontology	GO:0048813	1	28	0.0325326	0.0855024	RERE	http://amigo.geneontology.org/amigo/term/GO:0048813
ATP transport	Gene Ontology	GO:0015867	1	29	0.0336359	0.0861921	SLC25A21	http://amigo.geneontology.org/amigo/term/GO:0015867
chemokine activity	Gene Ontology	GO:0008009	1	29	0.0336359	0.0861921	CCL27	http://amigo.geneontology.org/amigo/term/GO:0008009
microtubule-based process	Gene Ontology	GO:0007017	1	31	0.0358389	0.0895972	DCTN3	http://amigo.geneontology.org/amigo/term/GO:0007017
mitotic spindle organization	Gene Ontology	GO:0007052	1	32	0.0369385	0.0912337	TACC3	http://amigo.geneontology.org/amigo/term/GO:0007052
bone development	Gene Ontology	GO:0060348	1	34	0.0391342	0.0926651	BBX	http://amigo.geneontology.org/amigo/term/GO:0060348
nuclear inner membrane	Gene Ontology	GO:0005637	1	34	0.0391342	0.0926651	SIGMAR1	http://amigo.geneontology.org/amigo/term/GO:0005637
negative regulation of nucleic acid-templated transcription	Gene Ontology	GO:1903507	1	34	0.0391342	0.0926651	RERE	http://amigo.geneontology.org/amigo/term/GO:1903507
zinc ion binding	Gene Ontology	GO:0008270	3	664	0.0397751	0.0926651	RERE|GALT|NR6A1	http://amigo.geneontology.org/amigo/term/GO:0008270
lipid transport	Gene Ontology	GO:0006869	1	35	0.0402302	0.0926651	SIGMAR1	http://amigo.geneontology.org/amigo/term/GO:0006869
cerebral cortex development	Gene Ontology	GO:0021987	1	35	0.0402302	0.0926651	TACC3	http://amigo.geneontology.org/amigo/term/GO:0021987
positive regulation of tyrosine phosphorylation of STAT protein	Gene Ontology	GO:0042531	1	36	0.041325	0.0930948	FGFR3	http://amigo.geneontology.org/amigo/term/GO:0042531
histone deacetylase complex	Gene Ontology	GO:0000118	1	36	0.041325	0.0930948	RERE	http://amigo.geneontology.org/amigo/term/GO:0000118
nuclear chromatin	Gene Ontology	GO:0000790	2	285	0.0422273	0.0940935	TBP|NR6A1	http://amigo.geneontology.org/amigo/term/GO:0000790
cleavage furrow	Gene Ontology	GO:0032154	1	38	0.0435109	0.0948909	DCTN3	http://amigo.geneontology.org/amigo/term/GO:0032154
condensed chromosome kinetochore	Gene Ontology	GO:0000777	1	38	0.0435109	0.0948909	DCTN3	http://amigo.geneontology.org/amigo/term/GO:0000777
transport vesicle	Gene Ontology	GO:0030133	1	39	0.0446021	0.0962467	FGFR3	http://amigo.geneontology.org/amigo/term/GO:0030133
transmembrane receptor protein tyrosine kinase activity	Gene Ontology	GO:0004714	1	40	0.0456921	0.0974769	FGFR3	http://amigo.geneontology.org/amigo/term/GO:0004714
nucleus	Gene Ontology	GO:0005634	7	2955	0.0461232	0.0974769	RERE|ARID3C|SLBP|NR6A1|TBP|RPP25L|BBX	http://amigo.geneontology.org/amigo/term/GO:0005634
ribosome binding	Gene Ontology	GO:0043022	1	42	0.0478684	0.100133	LETM1	http://amigo.geneontology.org/amigo/term/GO:0043022
repressing transcription factor binding	Gene Ontology	GO:0070491	1	43	0.0489547	0.100357	NR6A1	http://amigo.geneontology.org/amigo/term/GO:0070491
nuclear receptor activity	Gene Ontology	GO:0004879	1	44	0.0500399	0.10057	NR6A1	http://amigo.geneontology.org/amigo/term/GO:0004879
microtubule motor activity	Gene Ontology	GO:0003777	1	45	0.0511238	0.101751	KIF27	http://amigo.geneontology.org/amigo/term/GO:0003777
RNA polymerase II transcription factor binding	Gene Ontology	GO:0001085	1	46	0.0522065	0.102094	RERE	http://amigo.geneontology.org/amigo/term/GO:0001085
regulation of catalytic activity	Gene Ontology	GO:0050790	1	47	0.0532881	0.102094	SLAMF1	http://amigo.geneontology.org/amigo/term/GO:0050790
negative regulation of transforming growth factor beta receptor signaling pathway	Gene Ontology	GO:0030512	1	47	0.0532881	0.102094	LDLRAD4	http://amigo.geneontology.org/amigo/term/GO:0030512
phagocytic vesicle	Gene Ontology	GO:0045335	1	47	0.0532881	0.102094	SLAMF1	http://amigo.geneontology.org/amigo/term/GO:0045335
neutrophil chemotaxis	Gene Ontology	GO:0030593	1	49	0.0554476	0.105248	ITGA9	http://amigo.geneontology.org/amigo/term/GO:0030593
chromatin binding	Gene Ontology	GO:0003682	2	349	0.0604368	0.110347	RERE|ARID3C	http://amigo.geneontology.org/amigo/term/GO:0003682
positive regulation of kinase activity	Gene Ontology	GO:0033674	1	54	0.0608255	0.110347	FGFR3	http://amigo.geneontology.org/amigo/term/GO:0033674
positive regulation of nucleic acid-templated transcription	Gene Ontology	GO:1903508	1	54	0.0608255	0.110347	RERE	http://amigo.geneontology.org/amigo/term/GO:1903508
ubiquitin-dependent ERAD pathway	Gene Ontology	GO:0030433	1	57	0.0640379	0.115156	TMEM129	http://amigo.geneontology.org/amigo/term/GO:0030433
growth cone	Gene Ontology	GO:0030426	1	58	0.0651064	0.116059	SIGMAR1	http://amigo.geneontology.org/amigo/term/GO:0030426
lipid droplet	Gene Ontology	GO:0005811	1	59	0.0661736	0.116945	SIGMAR1	http://amigo.geneontology.org/amigo/term/GO:0005811
spindle	Gene Ontology	GO:0005819	1	60	0.0672397	0.117813	DCTN3	http://amigo.geneontology.org/amigo/term/GO:0005819
chromatin remodeling	Gene Ontology	GO:0006338	1	62	0.0693684	0.118986	RERE	http://amigo.geneontology.org/amigo/term/GO:0006338
positive regulation of MAPK cascade	Gene Ontology	GO:0043410	1	63	0.0704309	0.118986	FGFR3	http://amigo.geneontology.org/amigo/term/GO:0043410
endoplasmic reticulum membrane	Gene Ontology	GO:0005789	2	384	0.0713498	0.118986	TMEM129|SIGMAR1	http://amigo.geneontology.org/amigo/term/GO:0005789
DNA-binding transcription activator activity, RNA polymerase II-specific	Gene Ontology	GO:0001228	2	385	0.0716706	0.118986	ARID3C|NR6A1	http://amigo.geneontology.org/amigo/term/GO:0001228
cell chemotaxis	Gene Ontology	GO:0060326	1	65	0.0725525	0.118986	CCL27	http://amigo.geneontology.org/amigo/term/GO:0060326
early endosome membrane	Gene Ontology	GO:0031901	1	65	0.0725525	0.118986	LDLRAD4	http://amigo.geneontology.org/amigo/term/GO:0031901
integrin-mediated signaling pathway	Gene Ontology	GO:0007229	1	69	0.0767815	0.124922	ITGA9	http://amigo.geneontology.org/amigo/term/GO:0007229
negative regulation of cell migration	Gene Ontology	GO:0030336	1	74	0.0820416	0.132429	LDLRAD4	http://amigo.geneontology.org/amigo/term/GO:0030336
transcription by RNA polymerase II	Gene Ontology	GO:0006366	1	75	0.0830901	0.133074	TBP	http://amigo.geneontology.org/amigo/term/GO:0006366
transmembrane receptor protein tyrosine kinase signaling pathway	Gene Ontology	GO:0007169	1	78	0.0862287	0.135976	FGFR3	http://amigo.geneontology.org/amigo/term/GO:0007169
Wnt signaling pathway	Gene Ontology	GO:0016055	1	79	0.0872725	0.136572	LRRFIP2	http://amigo.geneontology.org/amigo/term/GO:0016055
peptidyl-tyrosine phosphorylation	Gene Ontology	GO:0018108	1	83	0.0914365	0.138848	FGFR3	http://amigo.geneontology.org/amigo/term/GO:0018108
extracellular region	Gene Ontology	GO:0005576	2	454	0.0948942	0.143024	KIF27|CCL27	http://amigo.geneontology.org/amigo/term/GO:0005576
cell population proliferation	Gene Ontology	GO:0008283	1	91	0.0997092	0.148119	TACC3	http://amigo.geneontology.org/amigo/term/GO:0008283
protein homooligomerization	Gene Ontology	GO:0051260	1	96	0.104843	0.152431	LETM1	http://amigo.geneontology.org/amigo/term/GO:0051260
negative regulation of neuron apoptotic process	Gene Ontology	GO:0043524	1	99	0.107909	0.154695	CNTFR	http://amigo.geneontology.org/amigo/term/GO:0043524
adherens junction	Gene Ontology	GO:0005912	1	100	0.108929	0.155072	EPB41L5	http://amigo.geneontology.org/amigo/term/GO:0005912
microtubule cytoskeleton organization	Gene Ontology	GO:0000226	1	101	0.109947	0.155443	TACC3	http://amigo.geneontology.org/amigo/term/GO:0000226
cilium	Gene Ontology	GO:0005929	1	108	0.117047	0.164347	KIF27	http://amigo.geneontology.org/amigo/term/GO:0005929
protein autophosphorylation	Gene Ontology	GO:0046777	1	113	0.122084	0.169103	FGFR3	http://amigo.geneontology.org/amigo/term/GO:0046777
protein polyubiquitination	Gene Ontology	GO:0000209	1	119	0.128092	0.176235	TMEM129	http://amigo.geneontology.org/amigo/term/GO:0000209
nucleolus	Gene Ontology	GO:0005730	2	551	0.130587	0.178295	DCTN3|SLBP	http://amigo.geneontology.org/amigo/term/GO:0005730
membrane raft	Gene Ontology	GO:0045121	1	123	0.132076	0.178295	ARID3C	http://amigo.geneontology.org/amigo/term/GO:0045121
regulation of transcription by RNA polymerase II	Gene Ontology	GO:0006357	2	557	0.13289	0.178295	ARID3C|NR6A1	http://amigo.geneontology.org/amigo/term/GO:0006357
postsynaptic density	Gene Ontology	GO:0014069	1	124	0.133069	0.178295	SIGMAR1	http://amigo.geneontology.org/amigo/term/GO:0014069
calcium ion binding	Gene Ontology	GO:0005509	2	560	0.134046	0.178437	CALN1|LETM1	http://amigo.geneontology.org/amigo/term/GO:0005509
midbody	Gene Ontology	GO:0030496	1	126	0.135052	0.178617	DCTN3	http://amigo.geneontology.org/amigo/term/GO:0030496
cilium assembly	Gene Ontology	GO:0060271	1	132	0.140974	0.184074	KIF27	http://amigo.geneontology.org/amigo/term/GO:0060271
positive regulation of ERK1 and ERK2 cascade	Gene Ontology	GO:0070374	1	134	0.142939	0.185459	FGFR3	http://amigo.geneontology.org/amigo/term/GO:0070374
transcription corepressor activity	Gene Ontology	GO:0003714	1	148	0.156574	0.200594	RERE	http://amigo.geneontology.org/amigo/term/GO:0003714
mRNA binding	Gene Ontology	GO:0003729	1	149	0.15754	0.200594	SLBP	http://amigo.geneontology.org/amigo/term/GO:0003729
negative regulation of transcription by RNA polymerase II	Gene Ontology	GO:0000122	2	625	0.159617	0.201769	NR6A1|BBX	http://amigo.geneontology.org/amigo/term/GO:0000122
immune response	Gene Ontology	GO:0006955	1	158	0.166184	0.207658	CCL27	http://amigo.geneontology.org/amigo/term/GO:0006955
transcription coactivator activity	Gene Ontology	GO:0003713	1	163	0.17095	0.211113	RERE	http://amigo.geneontology.org/amigo/term/GO:0003713
signaling receptor binding	Gene Ontology	GO:0005102	1	171	0.178519	0.218985	CNTFR	http://amigo.geneontology.org/amigo/term/GO:0005102
multicellular organism development	Gene Ontology	GO:0007275	1	172	0.179461	0.218985	FGFR3	http://amigo.geneontology.org/amigo/term/GO:0007275
microtubule binding	Gene Ontology	GO:0008017	1	188	0.194383	0.235246	KIF27	http://amigo.geneontology.org/amigo/term/GO:0008017
cytoskeleton	Gene Ontology	GO:0005856	1	190	0.19623	0.235246	EPB41L5	http://amigo.geneontology.org/amigo/term/GO:0005856
apical plasma membrane	Gene Ontology	GO:0016324	1	192	0.198072	0.236074	CNTFR	http://amigo.geneontology.org/amigo/term/GO:0016324
cytoplasmic vesicle	Gene Ontology	GO:0031410	1	194	0.199911	0.236888	SIGMAR1	http://amigo.geneontology.org/amigo/term/GO:0031410
cell adhesion	Gene Ontology	GO:0007155	1	198	0.203575	0.237119	ITGA9	http://amigo.geneontology.org/amigo/term/GO:0007155
RNA polymerase II transcription regulatory region sequence-specific DNA binding	Gene Ontology	GO:0000977	1	205	0.209949	0.243162	ARID3C	http://amigo.geneontology.org/amigo/term/GO:0000977
sequence-specific DNA binding	Gene Ontology	GO:0043565	1	208	0.212666	0.244924	RERE	http://amigo.geneontology.org/amigo/term/GO:0043565
ubiquitin protein ligase activity	Gene Ontology	GO:0061630	1	211	0.215373	0.246657	TMEM129	http://amigo.geneontology.org/amigo/term/GO:0061630
transmembrane transport	Gene Ontology	GO:0055085	1	221	0.224333	0.253407	SLC25A21	http://amigo.geneontology.org/amigo/term/GO:0055085
cytoplasm	Gene Ontology	GO:0005737	5	2867	0.224976	0.253407	GALT|ARID3C|TACC3|EPB41L5|SLBP	http://amigo.geneontology.org/amigo/term/GO:0005737
Golgi membrane	Gene Ontology	GO:0000139	1	253	0.252343	0.276633	LDLRAD4	http://amigo.geneontology.org/amigo/term/GO:0000139
positive regulation of transcription by RNA polymerase II	Gene Ontology	GO:0045944	2	872	0.262606	0.286352	ARID3C|NR6A1	http://amigo.geneontology.org/amigo/term/GO:0045944
centrosome	Gene Ontology	GO:0005813	1	375	0.350407	0.376091	DCTN3	http://amigo.geneontology.org/amigo/term/GO:0005813
nucleoplasm	Gene Ontology	GO:0005654	3	1867	0.359688	0.384041	SLBP|GOLGA4|BBX	http://amigo.geneontology.org/amigo/term/GO:0005654
perinuclear region of cytoplasm	Gene Ontology	GO:0048471	1	411	0.376877	0.40031	DCTN3	http://amigo.geneontology.org/amigo/term/GO:0048471
RNA binding	Gene Ontology	GO:0003723	1	422	0.384754	0.40657	RPP25L	http://amigo.geneontology.org/amigo/term/GO:0003723
signal transduction	Gene Ontology	GO:0007165	1	432	0.391832	0.411926	GKAP1	http://amigo.geneontology.org/amigo/term/GO:0007165
ATP binding	Gene Ontology	GO:0005524	2	1275	0.430503	0.450271	KIF27|FGFR3	http://amigo.geneontology.org/amigo/term/GO:0005524
protein homodimerization activity	Gene Ontology	GO:0042803	1	514	0.446963	0.464755	NR6A1	http://amigo.geneontology.org/amigo/term/GO:0042803
DNA binding	Gene Ontology	GO:0003677	1	517	0.448886	0.464755	BBX	http://amigo.geneontology.org/amigo/term/GO:0003677
RNA polymerase II cis-regulatory region sequence-specific DNA binding	Gene Ontology	GO:0000978	1	581	0.488383	0.500593	NR6A1	http://amigo.geneontology.org/amigo/term/GO:0000978
integral component of plasma membrane	Gene Ontology	GO:0005887	1	677	0.54253	0.553326	FGFR3	http://amigo.geneontology.org/amigo/term/GO:0005887
cytosol	Gene Ontology	GO:0005829	3	2482	0.546852	0.554973	DCTN3|SLBP|BBX	http://amigo.geneontology.org/amigo/term/GO:0005829
metal ion binding	Gene Ontology	GO:0046872	1	1164	0.742166	0.749478	TMEM129	http://amigo.geneontology.org/amigo/term/GO:0046872
plasma membrane	Gene Ontology	GO:0005886	1	2339	0.938045	0.938045	LY9	http://amigo.geneontology.org/amigo/term/GO:0005886

## Sheet: Table S9
Table S9. A summary of genes from FST between Xia'nan and Charolais cattle.
chr	start	end	fst	gene	n	anno
15	47220001	47270000	0.408905	OR52E6|OR52N2	616261|787652	olfactory receptor%2C family 52%2C subfamily E%2C member 6|olfactory receptor%2C family 52%2C subfamily N%2C member 2
8	46580001	46630000	0.37204499999999996	KLF9	539139	Kruppel like factor 9
8	46600001	46650000	0.369442	KLF9	539139	Kruppel like factor 9
13	37060001	37110000	0.354749	LOC100337001	100337001	ankyrin repeat domain-containing protein 26%2C transcript variant X8
16	75280001	75330000	0.346788	PLXNA2	407770	plexin A2
4	72960001	73010000	0.340136	ZNF804B	100295505	zinc finger protein 804B
22	12080001	12130000	0.3372	SCN5A|SCN10A	282061|100299477	sodium voltage-gated channel alpha subunit 5%2C transcript variant X1|sodium voltage-gated channel alpha subunit 10
10	79420001	79470000	0.324513	PIGH|PLEKHH1	515306|515305	phosphatidylinositol glycan anchor biosynthesis class H%2C transcript variant X1|pleckstrin homology%2C MyTH4 and FERM domain containing H1%2C transcript variant X3
4	72940001	72990000	0.32350300000000004	ZNF804B	100295505	zinc finger protein 804B
10	79400001	79450000	0.316325	PLEKHH1	515305	pleckstrin homology%2C MyTH4 and FERM domain containing H1%2C transcript variant X3
10	79440001	79490000	0.312875	PIGH|PLEKHH1	515306|515305	phosphatidylinositol glycan anchor biosynthesis class H%2C transcript variant X1|pleckstrin homology%2C MyTH4 and FERM domain containing H1%2C transcript variant X3
10	79340001	79390000	0.312821	TMEM229B	536375	transmembrane protein 229B
22	12060001	12110000	0.30882800000000005	SCN5A|SCN10A	282061|100299477	sodium voltage-gated channel alpha subunit 5%2C transcript variant X1|sodium voltage-gated channel alpha subunit 10
16	75260001	75310000	0.30777600000000005	PLXNA2	407770	plexin A2
22	53360001	53410000	0.30541799999999997	CXCR6|FYCO1	506807|100139246	C-X-C motif chemokine receptor 6|FYVE and coiled-coil domain containing 1%2C transcript variant X3
22	53380001	53430000	0.305209	CCR9|FYCO1	530951|100139246	C-C motif chemokine receptor 9|FYVE and coiled-coil domain containing 1%2C transcript variant X3
1	88180001	88230000	0.302151	KCNMB2	534568	potassium calcium-activated channel subfamily M regulatory beta subunit 2
10	79460001	79510000	0.2981	PIGH|ARG2|PLEKHH1	515306|518752|515305	phosphatidylinositol glycan anchor biosynthesis class H%2C transcript variant X1|arginase 2|pleckstrin homology%2C MyTH4 and FERM domain containing H1%2C transcript variant X3
15	2020001	2070000	0.29794699999999996	GRIA4	529904	glutamate ionotropic receptor AMPA type subunit 4
10	79360001	79410000	0.295883	TMEM229B|PLEKHH1	536375|515305	transmembrane protein 229B|pleckstrin homology%2C MyTH4 and FERM domain containing H1%2C transcript variant X3
18	36680001	36730000	0.294611	NFAT5	538523	nuclear factor of activated T cells 5
18	36660001	36710000	0.292125	NFAT5	538523	nuclear factor of activated T cells 5
10	79380001	79430000	0.291562	TMEM229B|PLEKHH1	536375|515305	transmembrane protein 229B|pleckstrin homology%2C MyTH4 and FERM domain containing H1%2C transcript variant X3
8	46560001	46610000	0.29139299999999996	KLF9	539139	Kruppel like factor 9
22	15040001	15090000	0.290606	FAM198A|POMGNT2	112443440|497030	family with sequence similarity 198 member A|protein O-linked mannose N-acetylglucosaminyltransferase 2 (beta 1%2C4-)
13	37080001	37130000	0.28972800000000004	LOC100337001	100337001	ankyrin repeat domain-containing protein 26%2C transcript variant X8
10	79480001	79530000	0.286381	ARG2	518752	arginase 2
22	11880001	11930000	0.283174	EXOG	524343	exo/endonuclease G
4	96600001	96650000	0.282394	CHCHD3	616477	coiled-coil-helix-coiled-coil-helix domain containing 3%2C transcript variant X1
4	600001	650000	0.281264	VSTM2A	782902	V-set and transmembrane domain containing 2A%2C transcript variant X1
10	79320001	79370000	0.280221	TMEM229B	536375	transmembrane protein 229B
25	13940001	13990000	0.27979899999999996	C25H16orf45	617444	chromosome 25 C16orf45 homolog
10	87200001	87250000	0.279733	TGFB3|TTLL5	538957|538422	transforming growth factor beta 3|tubulin tyrosine ligase like 5
11	22060001	22110000	0.278969	THUMPD2	509460	THUMP domain containing 2%2C transcript variant X4
1	88160001	88210000	0.27629000000000004	KCNMB2	534568	potassium calcium-activated channel subfamily M regulatory beta subunit 2
15	2040001	2090000	0.274636	GRIA4	529904	glutamate ionotropic receptor AMPA type subunit 4
22	53400001	53450000	0.274196	CCR9|FYCO1	530951|100139246	C-C motif chemokine receptor 9|FYVE and coiled-coil domain containing 1%2C transcript variant X3
4	72980001	73030000	0.272958	ZNF804B	100295505	zinc finger protein 804B
10	46980001	47030000	0.270633	TPM1	281544	tropomyosin 1%2C transcript variant X3
5	56980001	57030000	0.27019299999999996	ApoN|IL23A|APOF|STAT2|PAN2	445463|511022|539595|511023|538820	ovarian and testicular apolipoprotein N|interleukin 23 subunit alpha|apolipoprotein F%2C transcript variant X2|signal transducer and activator of transcription 2|poly(A) specific ribonuclease subunit PAN2%2C transcript variant X11
20	35460001	35510000	0.26995399999999997	RICTOR|OSMR	527459|514720	RPTOR independent companion of MTOR complex 2%2C transcript variant X5|oncostatin M receptor%2C transcript variant X1
1	88200001	88250000	0.268804	KCNMB2	534568	potassium calcium-activated channel subfamily M regulatory beta subunit 2
4	72920001	72970000	0.268662	ZNF804B	100295505	zinc finger protein 804B
21	56720001	56770000	0.26826700000000003	TRIP11|ATXN3	786759|790880	thyroid hormone receptor interactor 11%2C transcript variant X5|ataxin 3
6	43360001	43410000	0.268099	PPARGC1A	338446	PPARG coactivator 1 alpha%2C transcript variant X4
5	56960001	57010000	0.263889	ApoN|IL23A|TIMELESS|APOF|STAT2	445463|511022|522884|539595|511023	ovarian and testicular apolipoprotein N|interleukin 23 subunit alpha|timeless circadian regulator|apolipoprotein F%2C transcript variant X2|signal transducer and activator of transcription 2
13	37040001	37090000	0.263022	LOC100337001	100337001	ankyrin repeat domain-containing protein 26%2C transcript variant X8
25	13960001	14010000	0.26137	C25H16orf45	617444	chromosome 25 C16orf45 homolog
4	53800001	53850000	0.26005300000000003	FOXP2	505502	forkhead box P2
10	87180001	87230000	0.259412	TTLL5	538422	tubulin tyrosine ligase like 5
14	67540001	67590000	0.25926	SDC2|CPQ	615785|540923	syndecan 2|carboxypeptidase Q%2C transcript variant X3
6	43420001	43470000	0.25908400000000004	PPARGC1A	338446	PPARG coactivator 1 alpha%2C transcript variant X4
16	75300001	75350000	0.258457	PLXNA2	407770	plexin A2
6	43400001	43450000	0.257859	PPARGC1A	338446	PPARG coactivator 1 alpha%2C transcript variant X4
18	36640001	36690000	0.257336	NFAT5	538523	nuclear factor of activated T cells 5
4	106380001	106430000	0.256772	LOC107132446|OR6V1|LOC107132447	107132446|519437|107132447	olfactory receptor 9A4-like|olfactory receptor%2C family 6%2C subfamily V%2C member 1|olfactory receptor 9A4-like
22	53300001	53350000	0.255842	XCR1|FYCO1	617880|100139246	X-C motif chemokine receptor 1|FYVE and coiled-coil domain containing 1%2C transcript variant X3
22	12040001	12090000	0.255717	SCN5A	282061	sodium voltage-gated channel alpha subunit 5%2C transcript variant X1
22	15060001	15110000	0.25494	POMGNT2	497030	protein O-linked mannose N-acetylglucosaminyltransferase 2 (beta 1%2C4-)
22	12100001	12150000	0.254558	SCN10A	100299477	sodium voltage-gated channel alpha subunit 10
21	56740001	56790000	0.254144	TRIP11|ATXN3	786759|790880	thyroid hormone receptor interactor 11%2C transcript variant X5|ataxin 3
1	144280001	144330000	0.253895	AIRE|PFKL	784775|508683	autoimmune regulator%2C transcript variant X3|phosphofructokinase%2C liver type
15	2000001	2050000	0.25366700000000003	GRIA4	529904	glutamate ionotropic receptor AMPA type subunit 4
14	54920001	54970000	0.253389	PKHD1L1	100336824	PKHD1 like 1
8	46540001	46590000	0.253135	KLF9	539139	Kruppel like factor 9
26	47180001	47230000	0.25285	FOXI2	613373	forkhead box I2
13	39580001	39630000	0.25265	NAA20|CRNKL1|CFAP61	540212|526536|616648	N(alpha)-acetyltransferase 20%2C NatB catalytic subunit|crooked neck pre-mRNA splicing factor 1|cilia and flagella associated protein 61%2C transcript variant X6
18	58420001	58470000	0.25251599999999996	LOC100848895	100848895	zinc finger protein 347%2C transcript variant X6
1	88140001	88190000	0.251008	KCNMB2	534568	potassium calcium-activated channel subfamily M regulatory beta subunit 2
10	87080001	87130000	0.25063	TTLL5	538422	tubulin tyrosine ligase like 5
4	28980001	29030000	0.250094	MACC1|ITGB8	521867|536286	MACC1%2C MET transcriptional regulator%2C transcript variant X1|integrin subunit beta 8%2C transcript variant X1
14	73280001	73330000	0.24914699999999998	OTUD6B|LRRC69	100847538|617064	OTU domain containing 6B|leucine rich repeat containing 69
8	46520001	46570000	0.24831599999999998	SMC5	508938	structural maintenance of chromosomes 5%2C transcript variant X6
4	86860001	86910000	0.247781	CADPS2	519444	calcium dependent secretion activator 2%2C transcript variant X2
8	52540001	52590000	0.24738400000000002	GCNT1	281778	glucosaminyl (N-acetyl) transferase 1%2C core 2%2C transcript variant X9
11	22040001	22090000	0.24677800000000003	THUMPD2	509460	THUMP domain containing 2%2C transcript variant X4
14	54900001	54950000	0.246108	PKHD1L1	100336824	PKHD1 like 1
6	43380001	43430000	0.245772	PPARGC1A	338446	PPARG coactivator 1 alpha%2C transcript variant X4
16	75240001	75290000	0.245613	PLXNA2	407770	plexin A2
16	35700001	35750000	0.245352	RGS7	281452	regulator of G protein signaling 7%2C transcript variant X3
4	96580001	96630000	0.244785	CHCHD3	616477	coiled-coil-helix-coiled-coil-helix domain containing 3%2C transcript variant X1
16	1900001	1950000	0.244723	SOX13|ETNK2|REN	788459|533229|280909	SRY-box 13%2C transcript variant X3|ethanolamine kinase 2%2C transcript variant X2|renin
4	106600001	106650000	0.244418	TAS2R40	785133	taste 2 receptor member 40
6	24180001	24230000	0.24412199999999998	EMCN	616367	endomucin
4	73340001	73390000	0.243919	ZNF804B	100295505	zinc finger protein 804B
18	36700001	36750000	0.243381	NFAT5	538523	nuclear factor of activated T cells 5
8	46500001	46550000	0.243274	SMC5	508938	structural maintenance of chromosomes 5%2C transcript variant X6
4	44020001	44070000	0.24326799999999998	FAM185A|CCDC146	531996|100140763	family with sequence similarity 185 member A%2C transcript variant X1|coiled-coil domain containing 146%2C transcript variant X4
22	15020001	15070000	0.243141	FAM198A|POMGNT2	112443440|497030	family with sequence similarity 198 member A|protein O-linked mannose N-acetylglucosaminyltransferase 2 (beta 1%2C4-)
20	37580001	37630000	0.24196900000000002	SLC1A3	282354	solute carrier family 1 member 3
25	13860001	13910000	0.24115	C25H16orf45	617444	chromosome 25 C16orf45 homolog
8	83340001	83390000	0.240902	AAED1	616897	AhpC/TSA antioxidant enzyme domain containing 1
4	28960001	29010000	0.24043899999999999	MACC1	521867	MACC1%2C MET transcriptional regulator%2C transcript variant X1
8	52560001	52610000	0.240319	GCNT1	281778	glucosaminyl (N-acetyl) transferase 1%2C core 2%2C transcript variant X9
13	39900001	39950000	0.239873	RALGAPA2	507082	Ral GTPase activating protein catalytic alpha subunit 2%2C transcript variant X3
8	52520001	52570000	0.23987199999999997	GCNT1	281778	glucosaminyl (N-acetyl) transferase 1%2C core 2%2C transcript variant X9
13	39560001	39610000	0.239431	NAA20|CRNKL1|RIN2	540212|526536|537459	N(alpha)-acetyltransferase 20%2C NatB catalytic subunit|crooked neck pre-mRNA splicing factor 1|Ras and Rab interactor 2%2C transcript variant X18
13	33420001	33470000	0.239076	ARHGAP12	540393	Rho GTPase activating protein 12%2C transcript variant X3
14	67520001	67570000	0.238941	CPQ	540923	carboxypeptidase Q%2C transcript variant X3
16	72480001	72530000	0.23864499999999997	KCNH1	281881	potassium voltage-gated channel subfamily H member 1%2C transcript variant X1
4	87360001	87410000	0.23834899999999998	TAS2R16	664638	taste 2 receptor member 16
4	86880001	86930000	0.23793499999999998	CADPS2	519444	calcium dependent secretion activator 2%2C transcript variant X2
4	53820001	53870000	0.23749499999999998	FOXP2	505502	forkhead box P2
21	56700001	56750000	0.237362	TRIP11	786759	thyroid hormone receptor interactor 11%2C transcript variant X5
15	1280001	1330000	0.236025	IZUMO1R	100300332	IZUMO1 receptor%2C JUNO%2C transcript variant X2
4	96680001	96730000	0.23592600000000002	CHCHD3	616477	coiled-coil-helix-coiled-coil-helix domain containing 3%2C transcript variant X1
13	33400001	33450000	0.23540100000000003	ARHGAP12	540393	Rho GTPase activating protein 12%2C transcript variant X3
20	37600001	37650000	0.23532399999999998	SLC1A3	282354	solute carrier family 1 member 3
13	36960001	37010000	0.23503200000000002	RAB18	511160	RAB18%2C member RAS oncogene family
16	75200001	75250000	0.23501799999999998	PLXNA2	407770	plexin A2
11	69720001	69770000	0.234447	YPEL5	780856	yippee like 5
4	53780001	53830000	0.23411500000000002	FOXP2	505502	forkhead box P2
4	86580001	86630000	0.23384499999999997	AASS	520865	aminoadipate-semialdehyde synthase
4	580001	630000	0.233465	VSTM2A	782902	V-set and transmembrane domain containing 2A%2C transcript variant X1
21	68620001	68670000	0.233131	ASPG|KIF26A	505486|100337486	asparaginase%2C transcript variant X1|kinesin family member 26A
22	53340001	53390000	0.232244	CXCR6|FYCO1	506807|100139246	C-X-C motif chemokine receptor 6|FYVE and coiled-coil domain containing 1%2C transcript variant X3
5	56900001	56950000	0.23220100000000002	SPRYD4|GLS2|MIP|TIMELESS|RBMS2	539560|539561|280859|522884|509798	SPRY domain containing 4|glutaminase 2%2C transcript variant X4|major intrinsic protein of lens fiber|timeless circadian regulator|RNA binding motif single stranded interacting protein 2
8	83360001	83410000	0.23199299999999998	AAED1	616897	AhpC/TSA antioxidant enzyme domain containing 1
3	11300001	11350000	0.23177399999999998	OR10K1|OR10K2	515038|532341	olfactory receptor%2C family 10%2C subfamily K%2C member 1|olfactory receptor%2C family 10%2C subfamily K%2C member 2
13	39740001	39790000	0.231614	CFAP61	616648	cilia and flagella associated protein 61%2C transcript variant X6
18	36720001	36770000	0.23112399999999997	NFAT5	538523	nuclear factor of activated T cells 5
4	96560001	96610000	0.230663	CHCHD3	616477	coiled-coil-helix-coiled-coil-helix domain containing 3%2C transcript variant X1
25	13980001	14030000	0.230596	C25H16orf45	617444	chromosome 25 C16orf45 homolog
4	29000001	29050000	0.230392	MACC1|ITGB8	521867|536286	MACC1%2C MET transcriptional regulator%2C transcript variant X1|integrin subunit beta 8%2C transcript variant X1
14	54940001	54990000	0.230314	PKHD1L1	100336824	PKHD1 like 1
24	800001	850000	0.22994699999999998	NFATC1	511224	nuclear factor of activated T cells 1
5	56880001	56930000	0.22970300000000002	SPRYD4|GLS2|MIP|RBMS2	539560|539561|280859|509798	SPRY domain containing 4|glutaminase 2%2C transcript variant X4|major intrinsic protein of lens fiber|RNA binding motif single stranded interacting protein 2
4	73360001	73410000	0.229411	ZNF804B	100295505	zinc finger protein 804B
25	13840001	13890000	0.22919699999999998	C25H16orf45	617444	chromosome 25 C16orf45 homolog
15	2060001	2110000	0.229062	GRIA4	529904	glutamate ionotropic receptor AMPA type subunit 4
4	96660001	96710000	0.228279	CHCHD3	616477	coiled-coil-helix-coiled-coil-helix domain containing 3%2C transcript variant X1
4	73000001	73050000	0.228125	ZNF804B	100295505	zinc finger protein 804B
10	79540001	79590000	0.22784200000000002	RDH12|VTI1B|RDH11	369021|780809|505995	retinol dehydrogenase 12|vesicle transport through interaction with t-SNAREs 1B|retinol dehydrogenase 11
19	51720001	51770000	0.22733899999999999	RPTOR	507056	regulatory associated protein of MTOR complex 1
13	33800001	33850000	0.22715	ZEB1	535183	zinc finger E-box binding homeobox 1
17	71800001	71850000	0.22690700000000003	RAB36|RSPH14|GNAZ	518312|616270|112442078	RAB36%2C member RAS oncogene family%2C transcript variant X1|radial spoke head 14 homolog%2C transcript variant X4|G protein subunit alpha z
5	56780001	56830000	0.226843	ATP5F1B|PTGES3|BAZ2A|RBMS2	327675|493638|509799|509798	ATP synthase F1 subunit beta|prostaglandin E synthase 3|bromodomain adjacent to zinc finger domain 2A%2C transcript variant X12|RNA binding motif single stranded interacting protein 2
25	13920001	13970000	0.22650900000000002	C25H16orf45	617444	chromosome 25 C16orf45 homolog
1	144260001	144310000	0.22648600000000002	AIRE|PFKL	784775|508683	autoimmune regulator%2C transcript variant X3|phosphofructokinase%2C liver type
4	86540001	86590000	0.22635	AASS	520865	aminoadipate-semialdehyde synthase
3	79980001	80030000	0.226316	DNAJC6	317659	DnaJ heat shock protein family (Hsp40) member C6
7	54280001	54330000	0.226278	ARHGAP26	538219	Rho GTPase activating protein 26%2C transcript variant X6
4	73040001	73090000	0.225915	ZNF804B	100295505	zinc finger protein 804B
13	39920001	39970000	0.225496	RALGAPA2	507082	Ral GTPase activating protein catalytic alpha subunit 2%2C transcript variant X3
15	32000001	32050000	0.225465	LOC112441622	112441622	proline-rich protein 2-like
15	32020001	32070000	0.22525100000000003	LOC112441622|SORL1	112441622|533166	proline-rich protein 2-like|sortilin related receptor 1
3	79960001	80010000	0.224933	DNAJC6	317659	DnaJ heat shock protein family (Hsp40) member C6
16	35680001	35730000	0.22475799999999999	RGS7	281452	regulator of G protein signaling 7%2C transcript variant X3
13	33780001	33830000	0.224372	ZEB1	535183	zinc finger E-box binding homeobox 1
20	37620001	37670000	0.224363	SLC1A3	282354	solute carrier family 1 member 3
20	57260001	57310000	0.22435	FBXL7	518806	F-box and leucine rich repeat protein 7
20	35440001	35490000	0.224252	RICTOR	527459	RPTOR independent companion of MTOR complex 2%2C transcript variant X5
8	52580001	52630000	0.224204	GCNT1	281778	glucosaminyl (N-acetyl) transferase 1%2C core 2%2C transcript variant X9
13	39600001	39650000	0.224171	NAA20|CRNKL1|CFAP61	540212|526536|616648	N(alpha)-acetyltransferase 20%2C NatB catalytic subunit|crooked neck pre-mRNA splicing factor 1|cilia and flagella associated protein 61%2C transcript variant X6
3	103260001	103310000	0.22404899999999997	LOC614376|SLC2A1	614376|282356	histone H2B%2C transcript variant X2|solute carrier family 2 member 1
20	57240001	57290000	0.224046	FBXL7	518806	F-box and leucine rich repeat protein 7
4	86840001	86890000	0.223769	CADPS2	519444	calcium dependent secretion activator 2%2C transcript variant X2
13	8200001	8250000	0.22360100000000002	MACROD2	100125389	MACRO domain containing 2
4	86940001	86990000	0.223592	CADPS2	519444	calcium dependent secretion activator 2%2C transcript variant X2
1	143300001	143350000	0.223338	CRYAA	281718	crystallin alpha A
5	119940001	119990000	0.223266	ARSA|LOC104972617|SHANK3	505514|104972617|512428	arylsulfatase A|uncharacterized LOC104972617%2C transcript variant X1|SH3 and multiple ankyrin repeat domains 3%2C transcript variant X4
4	86560001	86610000	0.22253299999999998	AASS	520865	aminoadipate-semialdehyde synthase
3	79940001	79990000	0.22239	DNAJC6	317659	DnaJ heat shock protein family (Hsp40) member C6
4	86680001	86730000	0.22236599999999998	FEZF1	511770	FEZ family zinc finger 1
4	86920001	86970000	0.222286	CADPS2	519444	calcium dependent secretion activator 2%2C transcript variant X2
4	96620001	96670000	0.22225999999999999	CHCHD3	616477	coiled-coil-helix-coiled-coil-helix domain containing 3%2C transcript variant X1
14	54880001	54930000	0.22208200000000003	PKHD1L1	100336824	PKHD1 like 1
14	67500001	67550000	0.22194299999999997	CPQ	540923	carboxypeptidase Q%2C transcript variant X3
10	79300001	79350000	0.221658	TMEM229B	536375	transmembrane protein 229B
22	53280001	53330000	0.221009	XCR1|FYCO1	617880|100139246	X-C motif chemokine receptor 1|FYVE and coiled-coil domain containing 1%2C transcript variant X3
11	69700001	69750000	0.22084600000000001	YPEL5	780856	yippee like 5
6	43340001	43390000	0.220365	PPARGC1A	338446	PPARG coactivator 1 alpha%2C transcript variant X4
16	1920001	1970000	0.22031399999999998	KISS1|ETNK2|REN|GOLT1A	615613|533229|280909|508464	KiSS-1 metastasis suppressor|ethanolamine kinase 2%2C transcript variant X2|renin|golgi transport 1A
13	39780001	39830000	0.22022199999999997	CFAP61	616648	cilia and flagella associated protein 61%2C transcript variant X6
18	36740001	36790000	0.22006900000000001	NQO1|NFAT5	519632|538523	NAD(P)H quinone dehydrogenase 1|nuclear factor of activated T cells 5
5	56720001	56770000	0.21973600000000001	PRIM1|NACA|PTGES3	506240|513312|493638	DNA primase subunit 1%2C transcript variant X1|nascent polypeptide associated complex subunit alpha|prostaglandin E synthase 3
4	82400001	82450000	0.21972199999999997	AMPH	614722	amphiphysin
7	54300001	54350000	0.219431	NR3C1	281946	nuclear receptor subfamily 3 group C member 1%2C transcript variant X9
17	71840001	71890000	0.218615	LOC531152|RSPH14|GNAZ	531152|616270|112442078	sodium/glucose cotransporter 1-like|radial spoke head 14 homolog%2C transcript variant X4|G protein subunit alpha z
5	56740001	56790000	0.21846	ATP5F1B|NACA|PTGES3	327675|513312|493638	ATP synthase F1 subunit beta|nascent polypeptide associated complex subunit alpha|prostaglandin E synthase 3
15	1260001	1310000	0.21839	IZUMO1R	100300332	IZUMO1 receptor%2C JUNO%2C transcript variant X2
11	22080001	22130000	0.218286	THUMPD2	509460	THUMP domain containing 2%2C transcript variant X4
1	87540001	87590000	0.218158	ACTL6A	100125416	actin like 6A
5	57000001	57050000	0.218111	IL23A|STAT2|CNPY2|CS|PAN2	511022|511023|506534|280682|538820	interleukin 23 subunit alpha|signal transducer and activator of transcription 2|canopy FGF signaling regulator 2|citrate synthase%2C transcript variant X1|poly(A) specific ribonuclease subunit PAN2%2C transcript variant X11
4	106720001	106770000	0.21806199999999998	CLCN1|FAM131B	514597|617268	chloride voltage-gated channel 1|family with sequence similarity 131 member B
4	86700001	86750000	0.218038	FEZF1|CADPS2	511770|519444	FEZ family zinc finger 1|calcium dependent secretion activator 2%2C transcript variant X2
8	107060001	107110000	0.21778499999999998	TLR4	281536	toll like receptor 4%2C transcript variant X1
24	820001	870000	0.21760300000000002	NFATC1	511224	nuclear factor of activated T cells 1
6	67200001	67250000	0.21758400000000003	FRYL	511059	FRY like transcription coactivator%2C transcript variant X6
10	87100001	87150000	0.21741999999999997	TTLL5	538422	tubulin tyrosine ligase like 5
22	53420001	53470000	0.21728000000000003	CCR9	530951	C-C motif chemokine receptor 9
8	83380001	83430000	0.21720599999999998	AAED1|ZNF782	616897|616883	AhpC/TSA antioxidant enzyme domain containing 1|zinc finger protein 782%2C transcript variant X1
1	87520001	87570000	0.216854	MRPL47|ACTL6A	534317|100125416	mitochondrial ribosomal protein L47%2C transcript variant X1|actin like 6A
5	83020001	83070000	0.21622	ITPR2	281878	inositol 1%2C4%2C5-trisphosphate receptor type 2
8	83320001	83370000	0.216158	CDC14B	520428	cell division cycle 14B%2C transcript variant X7
5	56760001	56810000	0.216092	ATP5F1B|PTGES3|BAZ2A	327675|493638|509799	ATP synthase F1 subunit beta|prostaglandin E synthase 3|bromodomain adjacent to zinc finger domain 2A%2C transcript variant X12
4	86520001	86570000	0.21575300000000003	AASS	520865	aminoadipate-semialdehyde synthase
11	70020001	70070000	0.215602	ALK	536642	ALK receptor tyrosine kinase
14	73300001	73350000	0.215461	OTUD6B|LRRC69	100847538|617064	OTU domain containing 6B|leucine rich repeat containing 69
16	73100001	73150000	0.215412	SERTAD4	614583	SERTA domain containing 4%2C transcript variant X1
22	53320001	53370000	0.215352	XCR1|FYCO1	617880|100139246	X-C motif chemokine receptor 1|FYVE and coiled-coil domain containing 1%2C transcript variant X3
14	67480001	67530000	0.21520100000000003	CPQ	540923	carboxypeptidase Q%2C transcript variant X3
13	39880001	39930000	0.215048	INSM1|RALGAPA2	100137721|507082	INSM transcriptional repressor 1|Ral GTPase activating protein catalytic alpha subunit 2%2C transcript variant X3
1	143960001	144010000	0.215006	AGPAT3	506607	1-acylglycerol-3-phosphate O-acyltransferase 3
3	104480001	104530000	0.21495799999999998	HIVEP3	509866	human immunodeficiency virus type I enhancer binding protein 3%2C transcript variant X4
16	72460001	72510000	0.214694	KCNH1	281881	potassium voltage-gated channel subfamily H member 1%2C transcript variant X1
4	86900001	86950000	0.214495	CADPS2	519444	calcium dependent secretion activator 2%2C transcript variant X2
15	32160001	32210000	0.214211	SORL1	533166	sortilin related receptor 1
4	73020001	73070000	0.21390100000000004	ZNF804B	100295505	zinc finger protein 804B
10	88520001	88570000	0.213702	POMT2|GSTZ1|TMED8	537054|514822|614106	protein O-mannosyltransferase 2|glutathione S-transferase zeta 1|transmembrane p24 trafficking protein family member 8
14	66960001	67010000	0.21330100000000002	CPQ	540923	carboxypeptidase Q%2C transcript variant X3
11	71620001	71670000	0.213286	BABAM2	614152	BRISC and BRCA1 A complex member 2%2C transcript variant X4
16	71380001	71430000	0.213167	DTL	539953	denticleless E3 ubiquitin protein ligase homolog%2C transcript variant X1
11	70800001	70850000	0.212984	TOGARAM2	100298060	TOG array regulator of axonemal microtubules 2
25	13900001	13950000	0.21246500000000001	C25H16orf45	617444	chromosome 25 C16orf45 homolog
20	35140001	35190000	0.212459	C9|FYB1	526766|535347	complement C9|FYN binding protein 1%2C transcript variant X2
1	144180001	144230000	0.21244899999999997	ICOSLG	507857	inducible T cell costimulator ligand%2C transcript variant X2
25	40480001	40530000	0.21239	CARD11	515377	caspase recruitment domain family member 11%2C transcript variant X4
18	36620001	36670000	0.212377	NFAT5	538523	nuclear factor of activated T cells 5
16	71760001	71810000	0.21228400000000003	NEK2	523998	NIMA related kinase 2
13	8220001	8270000	0.21218299999999998	MACROD2	100125389	MACRO domain containing 2
14	67460001	67510000	0.21209299999999998	CPQ	540923	carboxypeptidase Q%2C transcript variant X3
4	51320001	51370000	0.21209099999999997	ST7	280933	suppression of tumorigenicity 7%2C transcript variant X4
4	37660001	37710000	0.21202800000000002	PCLO	517284	piccolo presynaptic cytomatrix protein
10	46740001	46790000	0.21202	APH1B|RAB8B	530913|614242	aph-1 homolog B%2C gamma-secretase subunit%2C transcript variant X4|RAB8B%2C member RAS oncogene family
10	47000001	47050000	0.211983	TPM1	281544	tropomyosin 1%2C transcript variant X3
17	71820001	71870000	0.211603	LOC531152|RSPH14|GNAZ	531152|616270|112442078	sodium/glucose cotransporter 1-like|radial spoke head 14 homolog%2C transcript variant X4|G protein subunit alpha z
4	106360001	106410000	0.21159299999999998	LOC107132445|LOC107132446|LOC107132447	107132445|107132446|107132447	olfactory receptor 9A4-like|olfactory receptor 9A4-like|olfactory receptor 9A4-like
8	46380001	46430000	0.211366	SMC5|MAMDC2	508938|788176	structural maintenance of chromosomes 5%2C transcript variant X6|MAM domain containing 2%2C transcript variant X1
24	780001	830000	0.21113200000000001	NFATC1	511224	nuclear factor of activated T cells 1
9	41760001	41810000	0.211096	AFG1L	537689	AFG1 like ATPase
9	17520001	17570000	0.21088600000000002	MEI4	101902979	meiotic double-stranded break formation protein 4%2C transcript variant X1
19	45180001	45230000	0.21084	LOC614269|LYZL6|RDM1	614269|540048|513486	leucine-rich repeat-containing protein 37A%2C transcript variant X2|lysozyme like 6%2C transcript variant X1|RAD52 motif containing 1
4	109660001	109710000	0.210608	CNTNAP2	100337375	contactin associated protein like 2
1	87180001	87230000	0.210594	PEX5L	531027	peroxisomal biogenesis factor 5 like
8	52180001	52230000	0.21055500000000002	PCSK5	528098	proprotein convertase subtilisin/kexin type 5%2C transcript variant X4
15	31920001	31970000	0.210525	SC5D	525154	sterol-C5-desaturase%2C transcript variant X4
5	83000001	83050000	0.21051599999999998	ITPR2	281878	inositol 1%2C4%2C5-trisphosphate receptor type 2
26	47160001	47210000	0.210495	FOXI2	613373	forkhead box I2
13	33440001	33490000	0.210492	ARHGAP12	540393	Rho GTPase activating protein 12%2C transcript variant X3
4	86960001	87010000	0.210439	CADPS2	519444	calcium dependent secretion activator 2%2C transcript variant X2
13	39800001	39850000	0.210238	CFAP61	616648	cilia and flagella associated protein 61%2C transcript variant X6
4	73060001	73110000	0.20938800000000002	ZNF804B	100295505	zinc finger protein 804B
13	34240001	34290000	0.20930100000000001	ZNF438	510512	zinc finger protein 438%2C transcript variant X13
16	71360001	71410000	0.209161	DTL	539953	denticleless E3 ubiquitin protein ligase homolog%2C transcript variant X1
8	46360001	46410000	0.20878200000000002	MAMDC2	788176	MAM domain containing 2%2C transcript variant X1
13	34300001	34350000	0.208742	ZNF438	510512	zinc finger protein 438%2C transcript variant X13
3	11320001	11370000	0.20866700000000002	OR10K2|OR10R2	532341|781998	olfactory receptor%2C family 10%2C subfamily K%2C member 2|olfactory receptor%2C family 10%2C subfamily R%2C member 2
16	73120001	73170000	0.208448	SYT14	787880	synaptotagmin 14
14	34880001	34930000	0.208175	EYA1	511188	EYA transcriptional coactivator and phosphatase 1%2C transcript variant X7
5	56800001	56850000	0.20811100000000002	BAZ2A|RBMS2	509799|509798	bromodomain adjacent to zinc finger domain 2A%2C transcript variant X12|RNA binding motif single stranded interacting protein 2
10	46720001	46770000	0.207894	APH1B	530913	aph-1 homolog B%2C gamma-secretase subunit%2C transcript variant X4
13	33820001	33870000	0.20747600000000002	ZEB1	535183	zinc finger E-box binding homeobox 1
6	24200001	24250000	0.20739200000000002	EMCN	616367	endomucin
4	11800001	11850000	0.207234	COL1A2	282188	collagen type I alpha 2 chain
4	15880001	15930000	0.20703000000000002	UMAD1	100137763	UBAP1-MVB12-associated (UMA) domain containing 1%2C transcript variant X3
23	5020001	5070000	0.20689899999999997	GFRAL	531956	GDNF family receptor alpha like
15	6400001	6450000	0.206887	BIRC3	514386	baculoviral IAP repeat containing 3
16	75220001	75270000	0.206617	PLXNA2	407770	plexin A2
4	86780001	86830000	0.206591	CADPS2	519444	calcium dependent secretion activator 2%2C transcript variant X2
4	106400001	106450000	0.20641500000000002	OR6V1	519437	olfactory receptor%2C family 6%2C subfamily V%2C member 1
20	35400001	35450000	0.206294	RICTOR	527459	RPTOR independent companion of MTOR complex 2%2C transcript variant X5
18	58400001	58450000	0.20625500000000002	LOC100848895	100848895	zinc finger protein 347%2C transcript variant X6
13	39620001	39670000	0.20617399999999997	CRNKL1|CFAP61	526536|616648	crooked neck pre-mRNA splicing factor 1|cilia and flagella associated protein 61%2C transcript variant X6
13	33380001	33430000	0.206081	ARHGAP12	540393	Rho GTPase activating protein 12%2C transcript variant X3
4	53940001	53990000	0.206058	FOXP2	505502	forkhead box P2
13	34320001	34370000	0.206008	ZNF438	510512	zinc finger protein 438%2C transcript variant X13
4	86980001	87030000	0.20589000000000002	CADPS2	519444	calcium dependent secretion activator 2%2C transcript variant X2
5	119960001	120010000	0.205788	LOC104972617|SHANK3	104972617|512428	uncharacterized LOC104972617%2C transcript variant X1|SH3 and multiple ankyrin repeat domains 3%2C transcript variant X4
1	88220001	88270000	0.205619	KCNMB2	534568	potassium calcium-activated channel subfamily M regulatory beta subunit 2
13	39760001	39810000	0.20504699999999998	CFAP61	616648	cilia and flagella associated protein 61%2C transcript variant X6
22	12180001	12230000	0.204896	SCN10A	100299477	sodium voltage-gated channel alpha subunit 10
20	33760001	33810000	0.204894	PTGER4	282331	prostaglandin E receptor 4
8	45080001	45130000	0.20486300000000002	PIP5K1B	537654	phosphatidylinositol-4-phosphate 5-kinase type 1 beta%2C transcript variant X1
5	56940001	56990000	0.204781	ApoN|TIMELESS|APOF	445463|522884|539595	ovarian and testicular apolipoprotein N|timeless circadian regulator|apolipoprotein F%2C transcript variant X2
8	45060001	45110000	0.204644	PIP5K1B	537654	phosphatidylinositol-4-phosphate 5-kinase type 1 beta%2C transcript variant X1
14	67560001	67610000	0.20444	SDC2	615785	syndecan 2
14	19540001	19590000	0.204315	MCM4|PRKDC	504367|512740	minichromosome maintenance complex component 4|protein kinase%2C DNA-activated%2C catalytic polypeptide%2C transcript variant X2
7	54440001	54490000	0.204174	NR3C1	281946	nuclear receptor subfamily 3 group C member 1%2C transcript variant X9
5	56700001	56750000	0.204165	PRIM1|NACA	506240|513312	DNA primase subunit 1%2C transcript variant X1|nascent polypeptide associated complex subunit alpha
4	54080001	54130000	0.204153	FOXP2	505502	forkhead box P2
15	32140001	32190000	0.204102	SORL1	533166	sortilin related receptor 1
10	87220001	87270000	0.204075	TGFB3|IFT43|TTLL5	538957|513228|538422	transforming growth factor beta 3|intraflagellar transport 43|tubulin tyrosine ligase like 5
20	35120001	35170000	0.203872	C9|FYB1	526766|535347	complement C9|FYN binding protein 1%2C transcript variant X2
3	103280001	103330000	0.203612	LOC614376|SLC2A1	614376|282356	histone H2B%2C transcript variant X2|solute carrier family 2 member 1
20	37980001	38030000	0.203497	RANBP3L|NADK2	100296398|506968	RAN binding protein 3 like%2C transcript variant X5|NAD kinase 2%2C mitochondrial%2C transcript variant X3
13	34340001	34390000	0.203318	ZNF438	510512	zinc finger protein 438%2C transcript variant X13
13	34360001	34410000	0.20327699999999999	ZNF438	510512	zinc finger protein 438%2C transcript variant X13
5	56920001	56970000	0.203211	SPRYD4|GLS2|MIP|TIMELESS	539560|539561|280859|522884	SPRY domain containing 4|glutaminase 2%2C transcript variant X4|major intrinsic protein of lens fiber|timeless circadian regulator
5	56860001	56910000	0.20316099999999998	RBMS2	509798	RNA binding motif single stranded interacting protein 2
13	39720001	39770000	0.202926	CFAP61	616648	cilia and flagella associated protein 61%2C transcript variant X6
4	87380001	87430000	0.202907	TAS2R16	664638	taste 2 receptor member 16
8	106340001	106390000	0.202595	ASTN2	781555	astrotactin 2%2C transcript variant X5
8	106360001	106410000	0.202415	ASTN2	781555	astrotactin 2%2C transcript variant X5
11	71600001	71650000	0.202219	BABAM2	614152	BRISC and BRCA1 A complex member 2%2C transcript variant X4
4	109680001	109730000	0.202215	CNTNAP2	100337375	contactin associated protein like 2
11	25580001	25630000	0.20211600000000002	THADA	514187	THADA%2C armadillo repeat containing%2C transcript variant X9
4	99420001	99470000	0.202008	NUP205|STMP1	520924|784845	nucleoporin 205|short transmembrane mitochondrial protein 1
20	62120001	62170000	0.201943	CTNND2	523661	catenin delta 2%2C transcript variant X3
4	118660001	118710000	0.20183399999999999	DNAJB6	282215	DnaJ heat shock protein family (Hsp40) member B6
4	86800001	86850000	0.201797	CADPS2	519444	calcium dependent secretion activator 2%2C transcript variant X2
4	45040001	45090000	0.201791	RELN	281450	reelin%2C transcript variant X1
15	2440001	2490000	0.20158800000000002	GRIA4	529904	glutamate ionotropic receptor AMPA type subunit 4
10	87240001	87290000	0.201389	TGFB3|IFT43	538957|513228	transforming growth factor beta 3|intraflagellar transport 43
20	34980001	35030000	0.201311	DAB2	509221	DAB2%2C clathrin adaptor protein%2C transcript variant X2
3	4260001	4310000	0.201233	PBX1	540688	PBX homeobox 1
16	72500001	72550000	0.201104	KCNH1	281881	potassium voltage-gated channel subfamily H member 1%2C transcript variant X1
13	34260001	34310000	0.201062	ZNF438	510512	zinc finger protein 438%2C transcript variant X13
4	45140001	45190000	0.200508	RELN	281450	reelin%2C transcript variant X1
6	99600001	99650000	0.200491	WDFY3	537096	WD repeat and FYVE domain containing 3
25	11080001	11130000	0.200433	SNX29	518366	sorting nexin 29%2C transcript variant X3
22	15000001	15050000	0.200419	FAM198A	112443440	family with sequence similarity 198 member A
8	46400001	46450000	0.20035799999999998	SMC5	508938	structural maintenance of chromosomes 5%2C transcript variant X6
15	1300001	1350000	0.200349	IZUMO1R	100300332	IZUMO1 receptor%2C JUNO%2C transcript variant X2
4	96540001	96590000	0.20018699999999998	CHCHD3	616477	coiled-coil-helix-coiled-coil-helix domain containing 3%2C transcript variant X1
9	41740001	41790000	0.20016199999999998	AFG1L	537689	AFG1 like ATPase
17	72840001	72890000	0.200087	GNB1L|TXNRD2	513071|282389	G protein subunit beta 1 like|thioredoxin reductase 2
4	84660001	84710000	0.200061	LOC112446347|KCND2	112446347|540416	uncharacterized LOC112446347|potassium voltage-gated channel subfamily D member 2
14	81480001	81530000	0.200027	COL14A1	781493	collagen type XIV alpha 1 chain%2C transcript variant X9
16	71780001	71830000	0.199988	NEK2	523998	NIMA related kinase 2
10	79520001	79570000	0.199983	ARG2|VTI1B|RDH11	518752|780809|505995	arginase 2|vesicle transport through interaction with t-SNAREs 1B|retinol dehydrogenase 11
14	54860001	54910000	0.199946	EBAG9|PKHD1L1	538551|100336824	estrogen receptor binding site associated%2C antigen%2C 9|PKHD1 like 1
8	83260001	83310000	0.199901	CDC14B	520428	cell division cycle 14B%2C transcript variant X7
15	32040001	32090000	0.199823	LOC112441622|SORL1	112441622|533166	proline-rich protein 2-like|sortilin related receptor 1
6	67300001	67350000	0.199685	FRYL	511059	FRY like transcription coactivator%2C transcript variant X6
3	119980001	120030000	0.19963499999999998	AQP12B|CAPN10|GPR35	616625|789674|505056	aquaporin 12B|calpain 10%2C transcript variant X6|G protein-coupled receptor 35%2C transcript variant X4
16	75160001	75210000	0.199562	PLXNA2	407770	plexin A2
4	73080001	73130000	0.199548	ZNF804B	100295505	zinc finger protein 804B
20	35380001	35430000	0.19951	RICTOR	527459	RPTOR independent companion of MTOR complex 2%2C transcript variant X5
5	56840001	56890000	0.199455	RBMS2	509798	RNA binding motif single stranded interacting protein 2
19	45200001	45250000	0.19931300000000002	LOC614269|LYZL6|RDM1	614269|540048|513486	leucine-rich repeat-containing protein 37A%2C transcript variant X2|lysozyme like 6%2C transcript variant X1|RAD52 motif containing 1
13	39540001	39590000	0.199237	NAA20|RIN2	540212|537459	N(alpha)-acetyltransferase 20%2C NatB catalytic subunit|Ras and Rab interactor 2%2C transcript variant X18
11	25840001	25890000	0.199216	THADA|PLEKHH2	514187|100299044	THADA%2C armadillo repeat containing%2C transcript variant X9|pleckstrin homology%2C MyTH4 and FERM domain containing H2%2C transcript variant X2
8	45280001	45330000	0.199044	TJP2	407101	tight junction protein 2%2C transcript variant X1
10	88540001	88590000	0.198692	TMED8|SAMD15	614106|530413	transmembrane p24 trafficking protein family member 8|sterile alpha motif domain containing 15%2C transcript variant X2
18	58360001	58410000	0.198677	LOC112442214|LOC100848895|LOC787057	112442214|100848895|787057	zinc finger protein 160-like%2C transcript variant X1|zinc finger protein 347%2C transcript variant X6|zinc finger protein 160-like%2C transcript variant X10
4	118640001	118690000	0.198351	DNAJB6	282215	DnaJ heat shock protein family (Hsp40) member B6
20	35360001	35410000	0.198181	RICTOR	527459	RPTOR independent companion of MTOR complex 2%2C transcript variant X5
7	54260001	54310000	0.198179	ARHGAP26	538219	Rho GTPase activating protein 26%2C transcript variant X6
10	78740001	78790000	0.198046	GPHN	535194	gephyrin%2C transcript variant X5
25	27120001	27170000	0.19792300000000002	HSD3B7|STX4|STX1B	540229|508675|282377	hydroxy-delta-5-steroid dehydrogenase%2C 3 beta- and steroid delta-isomerase 7|syntaxin 4|syntaxin 1B
17	71760001	71810000	0.197711	LOC112441984|BCR|RAB36	112441984|789892|518312	basic salivary proline-rich protein 1-like|BCR%2C RhoGEF and GTPase activating protein%2C transcript variant X2|RAB36%2C member RAS oncogene family%2C transcript variant X1
3	104500001	104550000	0.197554	HIVEP3	509866	human immunodeficiency virus type I enhancer binding protein 3%2C transcript variant X4
4	84680001	84730000	0.19755	LOC112446347|KCND2	112446347|540416	uncharacterized LOC112446347|potassium voltage-gated channel subfamily D member 2
4	45020001	45070000	0.197537	RELN	281450	reelin%2C transcript variant X1
11	11480001	11530000	0.197331	EMX1|SFXN5	539333|528468	empty spiracles homeobox 1|sideroflexin 5%2C transcript variant X3
10	88440001	88490000	0.197195	NGB|TMEM63C|POMT2	414920|614000|537054	neuroglobin|transmembrane protein 63C%2C transcript variant X6|protein O-mannosyltransferase 2
17	72860001	72910000	0.19718	GNB1L|COMT|TXNRD2	513071|618278|282389	G protein subunit beta 1 like|catechol-O-methyltransferase%2C transcript variant X1|thioredoxin reductase 2
14	860001	910000	0.197102	PLEC	786966	plectin%2C transcript variant X10
10	88600001	88650000	0.19704000000000002	VIPAS39|AHSA1|NOXRED1	508872|539220|515802	VPS33B interacting protein%2C apical-basolateral polarity regulator%2C spe-39 homolog|activator of HSP90 ATPase activity 1|NADP dependent oxidoreductase domain containing 1
4	86760001	86810000	0.196994	CADPS2	519444	calcium dependent secretion activator 2%2C transcript variant X2
6	55440001	55490000	0.196855	ARAP2	512010	ArfGAP with RhoGAP domain%2C ankyrin repeat and PH domain 2%2C transcript variant X2
1	87560001	87610000	0.196846	ACTL6A	100125416	actin like 6A
14	56020001	56070000	0.196469	EMC2	616813	ER membrane protein complex subunit 2
25	13880001	13930000	0.196447	C25H16orf45	617444	chromosome 25 C16orf45 homolog
24	37000001	37050000	0.196385	SMCHD1	537894	structural maintenance of chromosomes flexible hinge domain containing 1
10	88500001	88550000	0.196338	POMT2|GSTZ1|TMED8	537054|514822|614106	protein O-mannosyltransferase 2|glutathione S-transferase zeta 1|transmembrane p24 trafficking protein family member 8
8	45220001	45270000	0.196279	FXN	505694	frataxin
4	84920001	84970000	0.196273	KCND2	540416	potassium voltage-gated channel subfamily D member 2
23	5000001	5050000	0.196205	GFRAL	531956	GDNF family receptor alpha like
4	106740001	106790000	0.196082	ZYX|FAM131B|EPHA1	768226|617268|525946	zyxin|family with sequence similarity 131 member B|EPH receptor A1
8	45200001	45250000	0.19603099999999998	FXN	505694	frataxin
14	19520001	19570000	0.195981	MCM4|PRKDC	504367|512740	minichromosome maintenance complex component 4|protein kinase%2C DNA-activated%2C catalytic polypeptide%2C transcript variant X2
6	113360001	113410000	0.195797	KIAA0232|TBC1D14	514704|618286	KIAA0232%2C transcript variant X7|TBC1 domain family member 14%2C transcript variant X8
4	51300001	51350000	0.195761	ST7	280933	suppression of tumorigenicity 7%2C transcript variant X4
4	87060001	87110000	0.195685	CADPS2	519444	calcium dependent secretion activator 2%2C transcript variant X2
14	34860001	34910000	0.19556400000000002	EYA1	511188	EYA transcriptional coactivator and phosphatase 1%2C transcript variant X7
23	49720001	49770000	0.195535	CDYL	539013	chromodomain Y like
11	70780001	70830000	0.195474	TOGARAM2	100298060	TOG array regulator of axonemal microtubules 2
25	20440001	20490000	0.19538599999999998	HS3ST2	532099	heparan sulfate-glucosamine 3-sulfotransferase 2
4	44040001	44090000	0.195187	FAM185A|CCDC146	531996|100140763	family with sequence similarity 185 member A%2C transcript variant X1|coiled-coil domain containing 146%2C transcript variant X4
16	73080001	73130000	0.194965	SERTAD4	614583	SERTA domain containing 4%2C transcript variant X1
15	22100001	22150000	0.194875	ALG9	504346	ALG9%2C alpha-1%2C2-mannosyltransferase%2C transcript variant X4
4	84720001	84770000	0.194804	KCND2	540416	potassium voltage-gated channel subfamily D member 2
4	87280001	87330000	0.19469	CADPS2	519444	calcium dependent secretion activator 2%2C transcript variant X2
14	73260001	73310000	0.194608	LRRC69	617064	leucine rich repeat containing 69
13	29460001	29510000	0.194512	HSPA14|CDNF	534751|513798	heat shock protein family A (Hsp70) member 14%2C transcript variant X4|cerebral dopamine neurotrophic factor
4	84800001	84850000	0.194483	KCND2	540416	potassium voltage-gated channel subfamily D member 2
5	56820001	56870000	0.194445	BAZ2A|RBMS2	509799|509798	bromodomain adjacent to zinc finger domain 2A%2C transcript variant X12|RNA binding motif single stranded interacting protein 2
26	50280001	50330000	0.194425	TCERG1L	101906614	transcription elongation regulator 1 like
19	45340001	45390000	0.194419	WNT3	540753	Wnt family member 3
4	44180001	44230000	0.194338	FBXL13	101905084	F-box and leucine rich repeat protein 13
10	47260001	47310000	0.194287	TLN2	528252	talin 2%2C transcript variant X3
14	66940001	66990000	0.194136	CPQ	540923	carboxypeptidase Q%2C transcript variant X3
28	680001	730000	0.194109	RHOU	781044	ras homolog family member U
10	88400001	88450000	0.194046	TMEM63C	614000	transmembrane protein 63C%2C transcript variant X6
4	29020001	29070000	0.19378	MACC1|ITGB8	521867|536286	MACC1%2C MET transcriptional regulator%2C transcript variant X1|integrin subunit beta 8%2C transcript variant X1
4	45000001	45050000	0.19369	RELN	281450	reelin%2C transcript variant X1
10	79500001	79550000	0.193663	ARG2|VTI1B	518752|780809	arginase 2|vesicle transport through interaction with t-SNAREs 1B
15	2460001	2510000	0.193617	GRIA4	529904	glutamate ionotropic receptor AMPA type subunit 4
8	83120001	83170000	0.193518	HABP4	514807	hyaluronan binding protein 4
8	52500001	52550000	0.193388	GCNT1	281778	glucosaminyl (N-acetyl) transferase 1%2C core 2%2C transcript variant X9
1	143280001	143330000	0.193152	CRYAA	281718	crystallin alpha A
13	46000001	46050000	0.193142	ADARB2	524061	adenosine deaminase%2C RNA specific B2 (inactive)
8	106600001	106650000	0.193044	ASTN2	781555	astrotactin 2%2C transcript variant X5
4	84700001	84750000	0.192982	KCND2	540416	potassium voltage-gated channel subfamily D member 2
20	33740001	33790000	0.19281800000000002	PTGER4	282331	prostaglandin E receptor 4
6	55460001	55510000	0.192776	ARAP2	512010	ArfGAP with RhoGAP domain%2C ankyrin repeat and PH domain 2%2C transcript variant X2
14	67680001	67730000	0.19275899999999999	SDC2	615785	syndecan 2
22	43860001	43910000	0.192752	APPL1|HESX1	517850|781811	adaptor protein%2C phosphotyrosine interacting with PH domain and leucine zipper 1|HESX homeobox 1
20	35480001	35530000	0.192692	RICTOR|OSMR	527459|514720	RPTOR independent companion of MTOR complex 2%2C transcript variant X5|oncostatin M receptor%2C transcript variant X1
8	46480001	46530000	0.19259300000000001	SMC5	508938	structural maintenance of chromosomes 5%2C transcript variant X6
20	35000001	35050000	0.192547	DAB2	509221	DAB2%2C clathrin adaptor protein%2C transcript variant X2
6	67280001	67330000	0.192531	FRYL	511059	FRY like transcription coactivator%2C transcript variant X6
25	26740001	26790000	0.19246	ZNF689|PRR14|FBRS|ZNF688	539836|533235|615050|786784	zinc finger protein 689|proline rich 14|fibrosin|zinc finger protein 688
8	106580001	106630000	0.192424	ASTN2	781555	astrotactin 2%2C transcript variant X5
25	27100001	27150000	0.192413	HSD3B7|SETD1A|STX4|STX1B	540229|782887|508675|282377	hydroxy-delta-5-steroid dehydrogenase%2C 3 beta- and steroid delta-isomerase 7|SET domain containing 1A|syntaxin 4|syntaxin 1B
20	38000001	38050000	0.192402	SKP2|NADK2	519018|506968	S-phase kinase associated protein 2|NAD kinase 2%2C mitochondrial%2C transcript variant X3
24	37020001	37070000	0.192295	SMCHD1	537894	structural maintenance of chromosomes flexible hinge domain containing 1
4	99460001	99510000	0.19226300000000002	NUP205|STMP1|SLC13A4	520924|784845|531535	nucleoporin 205|short transmembrane mitochondrial protein 1|solute carrier family 13 member 4
24	36980001	37030000	0.19225	SMCHD1	537894	structural maintenance of chromosomes flexible hinge domain containing 1
19	14580001	14630000	0.19218	GAS2L2|MMP28|C19H17orf50|RASL10B	539169|519276|616835|522270	growth arrest specific 2 like 2|matrix metallopeptidase 28|chromosome 19 C17orf50 homolog|RAS like family 10 member B
24	840001	890000	0.192083	NFATC1|ATP9B	511224|510301	nuclear factor of activated T cells 1|ATPase phospholipid transporting 9B (putative)%2C transcript variant X1
9	41520001	41570000	0.191956	FOXO3	535530	forkhead box O3
22	4560001	4610000	0.191797	RBMS3	784766	RNA binding motif single stranded interacting protein 3%2C transcript variant X5
19	51700001	51750000	0.191662	RPTOR	507056	regulatory associated protein of MTOR complex 1
4	99440001	99490000	0.191645	NUP205|STMP1|SLC13A4	520924|784845|531535	nucleoporin 205|short transmembrane mitochondrial protein 1|solute carrier family 13 member 4
17	19380001	19430000	0.19148099999999998	SLC7A11	524078	solute carrier family 7 member 11
4	87400001	87450000	0.19145399999999999	TAS2R16	664638	taste 2 receptor member 16
4	73320001	73370000	0.191439	ZNF804B	100295505	zinc finger protein 804B
4	106700001	106750000	0.19131099999999998	CLCN1|FAM131B	514597|617268	chloride voltage-gated channel 1|family with sequence similarity 131 member B
16	71740001	71790000	0.19130899999999998	NEK2	523998	NIMA related kinase 2
13	33460001	33510000	0.191276	ARHGAP12	540393	Rho GTPase activating protein 12%2C transcript variant X3
24	920001	970000	0.190872	ATP9B	510301	ATPase phospholipid transporting 9B (putative)%2C transcript variant X1
14	1060001	1110000	0.19083699999999998	CCDC166|ZNF623|LOC101903326|PYCR3|TIGD5|TSTA3	100138046|540256|101903326|512526|101903505|513158	coiled-coil domain containing 166|zinc finger protein 623|zinc finger protein 485%2C transcript variant X1|pyrroline-5-carboxylate reductase 3|tigger transposable element derived 5|tissue specific transplantation antigen P35B%2C transcript variant X2
1	87600001	87650000	0.19079000000000002	GNB4	525962	G protein subunit beta 4
10	57880001	57930000	0.190762	MYO5A	541234	myosin VA%2C transcript variant X3
20	37640001	37690000	0.190675	SLC1A3	282354	solute carrier family 1 member 3
11	25560001	25610000	0.190617	THADA	514187	THADA%2C armadillo repeat containing%2C transcript variant X9
6	99560001	99610000	0.190582	WDFY3	537096	WD repeat and FYVE domain containing 3
16	1940001	1990000	0.190547	KISS1|REN|PLEKHA6|GOLT1A	615613|280909|107133475|508464	KiSS-1 metastasis suppressor|renin|pleckstrin homology domain containing%2C family A member 6|golgi transport 1A
26	4640001	4690000	0.190523	PCDH15	100140108	protocadherin related 15
14	1040001	1090000	0.19050599999999998	CCDC166|ZNF623|LOC101903326|MAPK15	100138046|540256|101903326|512125	coiled-coil domain containing 166|zinc finger protein 623|zinc finger protein 485%2C transcript variant X1|mitogen-activated protein kinase 15%2C transcript variant X3
[truncated: 2,223 more rows]

## Sheet: Table S10
Table S10. A summary of genes screened by XP-EHH method between Xia'nan and Charolais cattle.
chr	start	end	xp-ehh	gene	n	anno
[truncated: 2,239 more rows]

[truncated: 2 more sheets: Table S11, Table S12]
